# Supplementary material for: Spontaneous enanti­omorphism in poly-phased alkaline salts of tris­(oxalato)ferrate(III): crystal structure of cubic NaRb5[Fe(C2O4)3]2
Source: Acta Crystallogr E Crystallogr Commun. 2018 Jun 8;74(Pt 7):905–9. doi: 10.1107/S2056989018008022 (PMC6038628; doi:10.1107/S2056989018008022)
Supplement: Supplementary file 1 [file e-74-00905-sup1.cif]

##############################################################################
#                                                                            #
# This CIF contains the data in a paper accepted for publication in          #
# Acta Crystallographica Section E. It conforms to the requirements of       #
# Notes for Authors for Acta Crystallographica Section E, and has been       #
# peer reviewed under the auspices of the IUCr Commission on Journals.       #
#                                                                            #
# Full details of the Crystallographic Information File format               #
# are given in the paper "The Crystallographic Information File (CIF):       #
# a New Standard Archive File for Crystallography" by S. R. Hall, F. H.      #
# Allen and I. D. Brown [Acta Cryst. (1991), A47, 655-685].                  #
#                                                                            #
# The current version of the core CIF dictionary is obtainable from          #
# ftp://ftp.iucr.org/pub/cif_core.dic.                                       #
#                                                                            #
# Software is freely available for graphical display of the structure(s)     #
# in this CIF. For information consult the CIF software page                 #
# http://www.iucr.org/resources/cif/software.                                #
#                                                                            #
# This file may be used for bona fide research purposes within the           #
# scientific community so long as proper attribution is given to the journal # 
# article from which it was obtained.                                        #
#                                                                            #
##############################################################################
data_P4332
_database_code_depnum_ccdc_archive 'CCDC 1563458'
_audit_creation_method     'SHELXL-2014/7'
_chemical_name_systematic
                           'Sodium pentarubidium bis[tris(oxalato)ferrate(III)]'
_chemical_name_common     ?
_chemical_formula_moiety     ?
_chemical_formula_sum     'C12 Fe2 Na O24 Rb5'
_chemical_formula_iupac     'Na Rb5 [Fe (C2 O4)3]2'
_chemical_formula_weight     1090.16
_chemical_melting_point     ?
_shelx_space_group_comment
;
The symmetry employed for this shelxl refinement is uniquely defined
by the following loop, which should always be used as a source of
symmetry information in preference to the above space-group names.
They are only intended as comments.
;
_space_group_crystal_system     cubic
_space_group_name_H-M_alt     'P 43 3 2'
_space_group_name_Hall     'P 4acd 2ab 3'
loop_
    _space_group_symop_operation_xyz
    'x, y, z'
    '-x+1/2, -y, z+1/2'
    '-x, y+1/2, -z+1/2'
    'x+1/2, -y+1/2, -z'
    'z, x, y'
    'z+1/2, -x+1/2, -y'
    '-z+1/2, -x, y+1/2'
    '-z, x+1/2, -y+1/2'
    'y, z, x'
    '-y, z+1/2, -x+1/2'
    'y+1/2, -z+1/2, -x'
    '-y+1/2, -z, x+1/2'
    'y+1/4, x+3/4, -z+3/4'
    '-y+1/4, -x+1/4, -z+1/4'
    'y+3/4, -x+3/4, z+1/4'
    '-y+3/4, x+1/4, z+3/4'
    'x+1/4, z+3/4, -y+3/4'
    '-x+3/4, z+1/4, y+3/4'
    '-x+1/4, -z+1/4, -y+1/4'
    'x+3/4, -z+3/4, y+1/4'
    'z+1/4, y+3/4, -x+3/4'
    'z+3/4, -y+3/4, x+1/4'
    '-z+3/4, y+1/4, x+3/4'
    '-z+1/4, -y+1/4, -x+1/4'
_cell_length_a     13.8058(4)
_cell_length_b     13.8058(4)
_cell_length_c     13.8058(4)
_cell_angle_alpha     90
_cell_angle_beta     90
_cell_angle_gamma     90
_cell_volume     2631.4(2)
_cell_formula_units_Z     4
_cell_measurement_reflns_used     922
_cell_measurement_theta_min     3.6170
_cell_measurement_theta_max     27.3210
_cell_measurement_temperature     297(2)
_exptl_crystal_description     fragment
_exptl_crystal_colour     green
_exptl_crystal_size_max     0.477
_exptl_crystal_size_mid     0.422
_exptl_crystal_size_min     0.377
_exptl_crystal_density_diffrn     2.752
_exptl_crystal_density_meas     ?
_exptl_crystal_density_method     ?
_exptl_crystal_F_000     2048
_exptl_absorpt_coefficient_mu     10.415
_exptl_absorpt_correction_type     multi-scan
_exptl_absorpt_process_details
;
(CrysAlis PRO; Agilent, 2014)
;
_shelx_estimated_absorpt_T_min     0.083
_shelx_estimated_absorpt_T_max     0.111
_exptl_absorpt_correction_T_min     0.68965
_exptl_absorpt_correction_T_max     1.00000
_diffrn_ambient_temperature     297(2)
_diffrn_radiation_type     'Mo K\a'
_diffrn_radiation_wavelength     0.71073
_diffrn_radiation_monochromator     'graphite'
_diffrn_measurement_device_type     'Agilent Xcalibur Eos Gemini'
_diffrn_measurement_device     'four-circle diffractometer'
_diffrn_measurement_method     '\w scans'
_diffrn_detector_area_resol_mean     16.0604
_diffrn_reflns_number     2960
_diffrn_reflns_av_R_equivalents     0.0432
_diffrn_reflns_theta_min     3.300
_diffrn_reflns_theta_max     26.949
_diffrn_reflns_theta_full     25.242
_diffrn_measured_fraction_theta_max     0.989
_diffrn_measured_fraction_theta_full     0.996
_diffrn_reflns_limit_h_min     -8
_diffrn_reflns_limit_h_max     17
_diffrn_reflns_limit_k_min     -11
_diffrn_reflns_limit_k_max     16
_diffrn_reflns_limit_l_min     -8
_diffrn_reflns_limit_l_max     10
_refine_special_details     ?
_reflns_number_total     959
_reflns_number_gt     767
_reflns_threshold_expression     'I > 2\s(I)'
_refine_ls_structure_factor_coef     Fsqd
_refine_ls_matrix_type     full
_refine_ls_R_factor_all     0.0536
_refine_ls_R_factor_gt     0.0345
_refine_ls_wR_factor_gt     0.0582
_refine_ls_wR_factor_ref     0.0641
_refine_ls_goodness_of_fit_ref     1.003
_refine_ls_restrained_S_all     1.003
_refine_ls_number_reflns     959
_refine_ls_number_parameters     68
_refine_ls_number_restraints     0
_refine_ls_hydrogen_treatment     undef
_refine_ls_weighting_scheme     calc
_refine_ls_weighting_details
                      'w=1/[\s^2^(Fo^2^)+(0.0274P)^2^] where P=(Fo^2^+2Fc^2^)/3'
_atom_sites_solution_hydrogens     .
_atom_sites_solution_primary     dual
_atom_sites_solution_secondary     ?
_refine_ls_shift/su_max     0.000
_refine_ls_shift/su_mean     0.000
_refine_diff_density_max     0.836
_refine_diff_density_min     -0.849
_refine_ls_extinction_method     none
_refine_ls_extinction_coef     .
_refine_ls_abs_structure_details
;
Flack <i>x</i> determined using 225 quotients
[(<i>I</i>^+^)-(<i>I</i>^-^)]/[(<i>I</i>^+^)+(<i>I</i>^-^)]
(Parsons <i>et al.</i>, 2013)
;
_refine_ls_abs_structure_Flack     -0.013(12)
loop_
    _atom_type_symbol
    _atom_type_description
    _atom_type_scat_dispersion_real
    _atom_type_scat_dispersion_imag
    _atom_type_scat_source
    'C' 'C' 0.0033 0.0016
                         'International Tables Vol C Tables 4.2.6.8 and 6.1.1.4'
    'O' 'O' 0.0106 0.0060
                         'International Tables Vol C Tables 4.2.6.8 and 6.1.1.4'
    'Fe' 'Fe' 0.3463 0.8444
                         'International Tables Vol C Tables 4.2.6.8 and 6.1.1.4'
    'Rb' 'Rb' -0.9393 2.9676
                         'International Tables Vol C Tables 4.2.6.8 and 6.1.1.4'
    'Na' 'Na' 0.0362 0.0249
                         'International Tables Vol C Tables 4.2.6.8 and 6.1.1.4'
_computing_data_collection
;
CrysAlis PRO (Agilent, 2014)
;
_computing_cell_refinement
;
CrysAlis PRO (Agilent, 2014)
;
_computing_data_reduction
;
CrysAlis PRO (Agilent, 2014)
;
_computing_structure_solution
;
SHELXT (Sheldrick, 2015a)
;
_computing_structure_refinement
;
SHELXL2014 (Sheldrick, 2015b)
;
_computing_molecular_graphics
;
ORTEP-3 for Windows (Farrugia, 2012)
;
_computing_publication_material
;
SHELXL2014 (Sheldrick, 2015b)
;
loop_
    _atom_site_type_symbol
    _atom_site_label
    _atom_site_fract_x
    _atom_site_fract_y
    _atom_site_fract_z
    _atom_site_U_iso_or_equiv
    _atom_site_adp_type
    _atom_site_calc_flag
    _atom_site_occupancy
    _atom_site_disorder_assembly
    _atom_site_disorder_group
    C C1 0.3861(5) 0.8068(4) 0.3863(5) 0.0207(13) Uani d 1 . .
    C C2 0.4510(5) 0.7715(5) 0.3027(5) 0.0234(16) Uani d 1 . .
    O O11 0.2953(3) 0.7918(3) 0.3718(3) 0.0241(10) Uani d 1 . .
    O O12 0.4203(3) 0.8466(3) 0.4566(3) 0.0312(11) Uani d 1 . .
    O O21 0.4037(3) 0.7481(3) 0.2262(3) 0.0287(10) Uani d 1 . .
    O O22 0.5380(3) 0.7665(4) 0.3119(3) 0.0402(13) Uani d 1 . .
    Fe Fe 0.26048(6) 0.73952(6) 0.23952(6) 0.0209(4) Uani d 1 . .
    Rb Rb1 0.25612(5) 1.00612(5) 0.3750 0.0290(3) Uani d 1 . .
    Rb Rb2 0.67150(6) 0.82850(6) 0.17150(6) 0.0444(4) Uani d 1 . .
    Na Na 0.3750 0.8750 0.6250 0.0218(13) Uani d 1 . .
loop_
    _atom_site_aniso_label
    _atom_site_aniso_U_11
    _atom_site_aniso_U_22
    _atom_site_aniso_U_33
    _atom_site_aniso_U_12
    _atom_site_aniso_U_13
    _atom_site_aniso_U_23
    C1 0.025(3) 0.020(3) 0.017(3) -0.001(3) -0.001(3) 0.006(3)
    C2 0.021(3) 0.029(4) 0.020(3) 0.002(3) 0.000(3) 0.004(3)
    O11 0.020(2) 0.032(3) 0.020(2) 0.000(2) 0.002(2) 0.000(2)
    O12 0.034(3) 0.041(3) 0.019(2) -0.003(2) -0.004(2) -0.002(2)
    O21 0.023(2) 0.044(3) 0.019(2) -0.004(2) 0.006(2) -0.006(2)
    O22 0.020(2) 0.069(4) 0.032(3) 0.004(3) 0.003(2) 0.002(3)
    Fe 0.0209(4) 0.0209(4) 0.0209(4) -0.0006(4) -0.0006(4) 0.0006(4)
    Rb1 0.0290(3) 0.0290(3) 0.0288(5) -0.0018(5) 0.0051(3) -0.0051(3)
    Rb2 0.0444(4) 0.0444(4) 0.0444(4) -0.0115(4) 0.0115(4) -0.0115(4)
    Na 0.0218(13) 0.0218(13) 0.0218(13) 0.0014(16) -0.0014(16) -0.0014(16)
_geom_special_details
;
 All esds (except the esd in the dihedral angle between two l.s. planes)
 are estimated using the full covariance matrix.  The cell esds are taken
 into account individually in the estimation of esds in distances, angles
 and torsion angles; correlations between esds in cell parameters are only
 used when they are defined by crystal symmetry.  An approximate (isotropic)
 treatment of cell esds is used for estimating esds involving l.s. planes.
;
loop_
    _geom_bond_atom_site_label_1
    _geom_bond_atom_site_label_2
    _geom_bond_site_symmetry_2
    _geom_bond_distance
    _geom_bond_publ_flag
    C1 O12 . 1.211(7) n
    C1 O11 . 1.286(7) n
    C1 C2 . 1.540(9) n
    C2 O22 . 1.211(7) n
    C2 O21 . 1.283(7) n
    O11 Fe . 2.021(4) n
    O11 Rb1 . 3.009(4) n
    O11 Rb1 7_564 3.067(4) n
    O12 Na . 2.439(4) n
    O12 Rb1 8_656 3.133(5) n
    O12 Rb1 . 3.354(5) n
    O21 Fe . 1.989(4) n
    O21 Rb2 14_665 3.114(4) n
    O22 Rb1 8_656 2.788(5) n
    O22 Rb2 . 2.808(4) n
    Fe O21 10_655 1.989(4) n
    Fe O21 7_564 1.989(4) n
    Fe O11 7_564 2.021(4) n
    Fe O11 10_655 2.021(4) n
    Rb1 O22 11_466 2.788(5) n
    Rb1 O22 23_554 2.788(5) n
    Rb1 O11 13_455 3.009(4) n
    Rb1 O11 10_655 3.067(4) n
    Rb1 O11 22_465 3.067(4) n
    Rb1 O12 11_466 3.133(5) n
    Rb1 O12 23_554 3.133(5) n
    Rb1 O12 13_455 3.354(5) n
    Rb2 O22 6_566 2.808(4) n
    Rb2 O22 12_664 2.808(4) n
    Rb2 O21 14_665 3.114(4) n
    Rb2 O21 17 3.114(4) n
    Rb2 O21 23_554 3.114(4) n
    Na O12 18_554 2.439(4) n
    Na O12 8_656 2.439(4) n
    Na O12 14_666 2.439(4) n
    Na O12 22_465 2.439(4) n
    Na O12 11_466 2.439(4) n
loop_
    _geom_angle_atom_site_label_1
    _geom_angle_atom_site_label_2
    _geom_angle_atom_site_label_3
    _geom_angle_site_symmetry_1
    _geom_angle_site_symmetry_3
    _geom_angle
    _geom_angle_publ_flag
    O12 C1 O11 . . 125.2(6) n
    O12 C1 C2 . . 121.2(6) n
    O11 C1 C2 . . 113.5(5) n
    O22 C2 O21 . . 125.3(6) n
    O22 C2 C1 . . 121.1(6) n
    O21 C2 C1 . . 113.6(5) n
    C1 O11 Fe . . 115.5(4) n
    C1 O11 Rb1 . . 90.8(3) n
    Fe O11 Rb1 . . 108.75(16) n
    C1 O11 Rb1 . 7_564 133.5(4) n
    Fe O11 Rb1 . 7_564 106.67(16) n
    Rb1 O11 Rb1 . 7_564 93.73(11) n
    C1 O12 Na . . 137.5(4) n
    C1 O12 Rb1 . 8_656 107.6(4) n
    Na O12 Rb1 . 8_656 97.96(14) n
    C1 O12 Rb1 . . 76.5(4) n
    Na O12 Rb1 . . 92.39(13) n
    Rb1 O12 Rb1 8_656 . 157.89(15) n
    C2 O21 Fe . . 116.4(4) n
    C2 O21 Rb2 . 14_665 133.5(4) n
    Fe O21 Rb2 . 14_665 95.43(15) n
    C2 O22 Rb1 . 8_656 121.7(4) n
    C2 O22 Rb2 . . 124.2(4) n
    Rb1 O22 Rb2 8_656 . 110.80(17) n
    O21 Fe O21 10_655 7_564 88.42(18) n
    O21 Fe O21 10_655 . 88.43(18) n
    O21 Fe O21 7_564 . 88.42(18) n
    O21 Fe O11 10_655 . 160.91(17) n
    O21 Fe O11 7_564 . 106.20(17) n
    O21 Fe O11 . . 79.96(16) n
    O21 Fe O11 10_655 7_564 106.20(17) n
    O21 Fe O11 7_564 7_564 79.96(16) n
    O21 Fe O11 . 7_564 160.91(17) n
    O11 Fe O11 . 7_564 88.73(17) n
    O21 Fe O11 10_655 10_655 79.96(16) n
    O21 Fe O11 7_564 10_655 160.91(17) n
    O21 Fe O11 . 10_655 106.20(17) n
    O11 Fe O11 . 10_655 88.72(17) n
    O11 Fe O11 7_564 10_655 88.73(17) n
    O22 Rb1 O22 11_466 23_554 95.3(2) n
    O22 Rb1 O11 11_466 . 152.05(12) n
    O22 Rb1 O11 23_554 . 83.24(13) n
    O22 Rb1 O11 11_466 13_455 83.24(13) n
    O22 Rb1 O11 23_554 13_455 152.05(12) n
    O11 Rb1 O11 . 13_455 110.74(16) n
    O22 Rb1 O11 11_466 10_655 152.40(12) n
    O22 Rb1 O11 23_554 10_655 83.98(12) n
    O11 Rb1 O11 . 10_655 55.43(15) n
    O11 Rb1 O11 13_455 10_655 84.73(11) n
    O22 Rb1 O11 11_466 22_465 83.98(12) n
    O22 Rb1 O11 23_554 22_465 152.40(12) n
    O11 Rb1 O11 . 22_465 84.73(11) n
    O11 Rb1 O11 13_455 22_465 55.43(15) n
    O11 Rb1 O11 10_655 22_465 109.10(16) n
    O22 Rb1 O12 11_466 11_466 56.14(12) n
    O22 Rb1 O12 23_554 11_466 91.18(12) n
    O11 Rb1 O12 . 11_466 95.93(11) n
    O11 Rb1 O12 13_455 11_466 110.45(11) n
    O11 Rb1 O12 10_655 11_466 151.29(11) n
    O11 Rb1 O12 22_465 11_466 65.47(11) n
    O22 Rb1 O12 11_466 23_554 91.18(12) n
    O22 Rb1 O12 23_554 23_554 56.14(12) n
    O11 Rb1 O12 . 23_554 110.45(11) n
    O11 Rb1 O12 13_455 23_554 95.92(11) n
    O11 Rb1 O12 10_655 23_554 65.47(11) n
    O11 Rb1 O12 22_465 23_554 151.29(11) n
    O12 Rb1 O12 11_466 23_554 133.07(16) n
    O22 Rb1 O12 11_466 13_455 64.52(12) n
    O22 Rb1 O12 23_554 13_455 114.33(13) n
    O11 Rb1 O12 . 13_455 141.04(11) n
    O11 Rb1 O12 13_455 13_455 40.34(11) n
    O11 Rb1 O12 10_655 13_455 90.55(10) n
    O11 Rb1 O12 22_465 13_455 90.35(11) n
    O12 Rb1 O12 11_466 13_455 116.99(13) n
    O12 Rb1 O12 23_554 13_455 62.32(15) n
    O22 Rb1 O12 11_466 . 114.33(14) n
    O22 Rb1 O12 23_554 . 64.52(12) n
    O11 Rb1 O12 . . 40.34(11) n
    O11 Rb1 O12 13_455 . 141.04(11) n
    O11 Rb1 O12 10_655 . 90.35(11) n
    O11 Rb1 O12 22_465 . 90.55(10) n
    O12 Rb1 O12 11_466 . 62.32(15) n
    O12 Rb1 O12 23_554 . 116.99(13) n
    O12 Rb1 O12 13_455 . 178.45(16) n
    O22 Rb2 O22 6_566 12_664 116.27(7) n
    O22 Rb2 O22 6_566 . 116.27(7) n
    O22 Rb2 O22 12_664 . 116.27(7) n
    O22 Rb2 O21 6_566 14_665 131.79(14) n
    O22 Rb2 O21 12_664 14_665 81.60(13) n
    O22 Rb2 O21 . 14_665 89.01(12) n
    O22 Rb2 O21 6_566 17 81.60(13) n
    O22 Rb2 O21 12_664 17 89.01(12) n
    O22 Rb2 O21 . 17 131.79(14) n
    O21 Rb2 O21 14_665 17 52.88(13) n
    O22 Rb2 O21 6_566 23_554 89.01(12) n
    O22 Rb2 O21 12_664 23_554 131.79(14) n
    O22 Rb2 O21 . 23_554 81.60(13) n
    O21 Rb2 O21 14_665 23_554 52.88(13) n
    O21 Rb2 O21 17 23_554 52.88(13) n
    O12 Na O12 . 18_554 76.1(2) n
    O12 Na O12 . 8_656 87.13(15) n
    O12 Na O12 18_554 8_656 120.9(2) n
    O12 Na O12 . 14_666 145.7(2) n
    O12 Na O12 18_554 14_666 87.13(15) n
    O12 Na O12 8_656 14_666 76.1(2) n
    O12 Na O12 . 22_465 120.9(2) n
    O12 Na O12 18_554 22_465 87.13(15) n
    O12 Na O12 8_656 22_465 145.7(2) n
    O12 Na O12 14_666 22_465 87.13(15) n
    O12 Na O12 . 11_466 87.13(15) n
    O12 Na O12 18_554 11_466 145.7(2) n
    O12 Na O12 8_656 11_466 87.13(15) n
    O12 Na O12 14_666 11_466 120.9(2) n
    O12 Na O12 22_465 11_466 76.1(2) n
loop_
    _geom_torsion_atom_site_label_1
    _geom_torsion_atom_site_label_2
    _geom_torsion_atom_site_label_3
    _geom_torsion_atom_site_label_4
    _geom_torsion_site_symmetry_1
    _geom_torsion_site_symmetry_2
    _geom_torsion_site_symmetry_3
    _geom_torsion_site_symmetry_4
    _geom_torsion
    _geom_torsion_publ_flag
    O12 C1 C2 O22 . . . . 13.4(10) ?
    O11 C1 C2 O22 . . . . -168.2(6) ?
    Rb1 C1 C2 O22 . . . . 115.8(6) ?
    Rb1 C1 C2 O22 8_656 . . . -14.0(6) ?
    O12 C1 C2 O21 . . . . -167.4(6) ?
    O11 C1 C2 O21 . . . . 11.0(8) ?
    Rb1 C1 C2 O21 . . . . -65.0(7) ?
    Rb1 C1 C2 O21 8_656 . . . 165.3(5) ?
    O12 C1 C2 Rb1 . . . 8_656 27.3(5) ?
    O11 C1 C2 Rb1 . . . 8_656 -154.2(5) ?
    Rb1 C1 C2 Rb1 . . . 8_656 129.8(3) ?
    O12 C1 C2 Rb2 . . . . -33.2(10) ?
    O11 C1 C2 Rb2 . . . . 145.2(5) ?
    Rb1 C1 C2 Rb2 . . . . 69.2(7) ?
    Rb1 C1 C2 Rb2 8_656 . . . -60.5(5) ?
    O12 C1 O11 Fe . . . . 172.3(5) ?
    C2 C1 O11 Fe . . . . -6.1(6) ?
    Rb1 C1 O11 Fe . . . . 111.3(3) ?
    Rb1 C1 O11 Fe 8_656 . . . -108.2(9) ?
    O12 C1 O11 Rb1 . . . . 61.0(6) ?
    C2 C1 O11 Rb1 . . . . -117.4(4) ?
    Rb1 C1 O11 Rb1 8_656 . . . 140.5(9) ?
    O12 C1 O11 Rb1 . . . 7_564 -34.9(9) ?
    C2 C1 O11 Rb1 . . . 7_564 146.7(4) ?
    Rb1 C1 O11 Rb1 . . . 7_564 -95.9(4) ?
    Rb1 C1 O11 Rb1 8_656 . . 7_564 44.6(12) ?
    O11 C1 O12 Na . . . . 24.7(10) ?
    C2 C1 O12 Na . . . . -157.1(4) ?
    Rb1 C1 O12 Na . . . . 78.5(5) ?
    Rb1 C1 O12 Na 8_656 . . . -124.1(6) ?
    O11 C1 O12 Rb1 . . . 8_656 148.8(5) ?
    C2 C1 O12 Rb1 . . . 8_656 -32.9(6) ?
    Rb1 C1 O12 Rb1 . . . 8_656 -157.41(18) ?
    O11 C1 O12 Rb1 . . . . -53.8(6) ?
    C2 C1 O12 Rb1 . . . . 124.5(6) ?
    Rb1 C1 O12 Rb1 8_656 . . . 157.41(18) ?
    O22 C2 O21 Fe . . . . 168.6(6) ?
    C1 C2 O21 Fe . . . . -10.6(7) ?
    Rb1 C2 O21 Fe 8_656 . . . 124.4(11) ?
    Rb2 C2 O21 Fe . . . . -164.6(2) ?
    O22 C2 O21 Rb2 . . . 14_665 40.5(10) ?
    C1 C2 O21 Rb2 . . . 14_665 -138.7(4) ?
    Rb1 C2 O21 Rb2 8_656 . . 14_665 -3.7(16) ?
    Rb2 C2 O21 Rb2 . . . 14_665 67.3(5) ?
    O21 C2 O22 Rb1 . . . 8_656 -158.0(5) ?
    C1 C2 O22 Rb1 . . . 8_656 21.1(9) ?
    Rb2 C2 O22 Rb1 . . . 8_656 157.4(7) ?
    O21 C2 O22 Rb2 . . . . 44.5(9) ?
    C1 C2 O22 Rb2 . . . . -136.3(5) ?
_shelx_hkl_file
;
   0   2   1 50887.7 1783.06   1
   1   2   0 49746.4 1812.29   1
  -2   1  -1 4816.29 480.447   1
   1   2   1 4443.12 704.571   1
   2   0   2 169587. 3566.47   1
  -2   1  -2 36319.2 1616.30   1
   2   1   2 37447.5 1934.81   1
   2   2   1 36701.0 1931.87   1
   1   2   2 38096.5 1988.59   1
   2   2   2 897134. 9877.96   1
  -2   2  -2 893254. 6991.67   1
   0   3   0 415.941 433.212   1
   1  -3   0 269754. 3075.22   1
   1   3   0 269879. 4769.11   1
   3   0   1 262549. 4487.40   1
   0   3   1 264680. 4574.79   1
  -1   3   0 269728. 3259.04   1
   3   1   1 248645. 4885.45   1
   3  -1   1 252812. 3816.53   1
   1   3   1 251613. 4901.91   1
   2   3   1 248582. 5407.99   1
   3   1   2 256968. 5321.35   1
  -3   1  -2 256419. 4425.00   1
   3  -2   1 263784. 3101.57   1
   3   0   2 172862. 3891.35   1
   2   3   0 160750. 4309.42   1
   0   3   2 165675. 4395.73   1
  -3   0  -2 165574. 3963.12   1
   1   3   2 264510. 5548.77   1
   3  -1   2 243291. 4264.06   1
   2   1   3 262782. 5721.85   1
   3   2   1 257894. 5515.81   1
  -2   1  -3 265248. 5415.03   1
  -3   2  -2 708814. 6309.90   1
   2   3   2 689128. 9335.69   1
   3   2   2 685487. 9446.80   1
   3  -2   2 694300. 6365.45   1
   3   0   3 61135.4 2723.68   1
  -3   0  -3 59849.9 2750.25   1
   1   3   3 136865. 4597.31   1
   3   3   1 145880. 4558.12   1
  -3   1  -3 138855. 3899.11   1
   3   1   3 137485. 4324.23   1
  -3   2  -3 97386.3 2970.01   1
   3   3   2 102824. 3964.59   1
   2   3   3 92667.3 3924.38   1
  -3   3  -2 93149.6 1895.05   1
   3   2   3 93238.5 3857.71   1
  -3   3  -3 238238. 4445.38   1
   3   3   3 243670. 6498.06   1
   0   4   0 636845. 7213.26   1
  -1   4   0 571314. 5863.08   1
   0  -4  -1 574262. 7166.80   1
   4   0   1 599834. 7907.18   1
   1   4   0 578893. 7835.76   1
   0   4   1 576623. 7547.26   1
   1  -4   0 581303. 5668.86   1
  -1   4  -1 610458. 5617.21   1
   1  -4  -1 609862. 6809.75   1
   1   4   1 612105. 8451.31   1
   4  -1   1 581477. 7014.07   1
  -1   4   1 601426. 7492.60   1
   4   1   1 577850. 8507.31   1
   2  -4  -1 151732. 3310.20   1
  -4   1  -2 148515. 3816.80   1
   4  -2   1 153177. 3114.73   1
   2   4   1 146555. 4513.45   1
   4   1   2 150198. 4477.22   1
   4   0   2 408616. 6787.28   1
   2   4   0 406008. 7451.73   1
   2  -4   0 392611. 3730.23   1
   0   4   2 407245. 7262.43   1
   4  -1   2 171246. 3963.48   1
   1   4   2 170921. 4916.66   1
   1  -4  -2 167744. 4323.06   1
   4   2   1 169702. 5006.34   1
   2   4   2 148696. 4833.47   1
  -4   2  -2 148880. 3459.86   1
   4   2   2 152388. 4794.67   1
   4  -2   2 145549. 3269.41   1
  -4   2  -3 132413. 3672.84   1
   2   3   4 131377. 5078.13   1
   4  -3   2 132342. 2663.14   1
   3   4   2 141398. 4994.20   1
  -4   1  -3 422095. 7053.62   1
   4   1   3 439244. 7951.03   1
   4  -3   1 414880. 4089.26   1
   3   4   1 426052. 8305.10   1
   3   4   0 339415. 7403.74   1
   4   0   3 334670. 6646.43   1
  -4   0  -3 336683. 6684.27   1
  -3   0  -4 321724. 7167.30   1
  -3   1  -4 399450. 7625.96   1
   4   3   1 413141. 8353.72   1
   4  -1   3 422542. 6850.12   1
   3   1   4 396440. 8098.63   1
  -4  -1  -3 400863. 7910.37   1
   1   4   3 406184. 8307.12   1
   1  -4  -3 408723. 8045.09   1
   4  -2   3 120607. 3496.88   1
   4   3   2 122212. 4599.90   1
  -3   2  -4 118766. 4028.86   1
   2   4   3 119771. 4671.95   1
   3   2   4 119966. 4660.59   1
   3   4   3 252090. 7030.21   1
  -3   3  -4 261455. 5853.71   1
  -4   3  -3 263203. 4554.90   1
  -3   4  -3 258336. 4245.24   1
   3   3   4 258342. 7292.31   1
   4   3   3 250433. 6908.02   1
  -4   0  -4 109335. 4368.02   1
   4   4   0 107257. 4550.14   1
   4   0   4 102498. 4059.37   1
   4   4   1 991.997 1233.01   1
  -4   1  -4 1789.91 890.881   1
   4   1   4 1044.78 1154.15   1
  -4   2  -4 295415. 6261.74   1
   4   2   4 305442. 7620.65   1
   2   4   4 292333. 7844.14   1
   4   4   2 291294. 7623.86   1
  -4   3  -4 109303. 3609.78   1
   4   4   3 107674. 4874.18   1
   3   4   4 103214. 4856.61   1
  -4   4  -3 106334. 2502.86   1
   4   3   4 107288. 4866.05   1
  -4   4  -4 624235. 8076.37   1
   4   4   4 655539. 12249.4   1
   0   5   0-76.5692 670.138   1
   0   5  -1 22912.4 1581.07   1
   5   0   1 21659.6 1802.12   1
   1   5   0 24534.9 1881.46   1
   0  -5  -1 23626.9 1667.43   1
   0   5   1 22091.5 1755.47   1
  -1   5   0 23380.1 1458.09   1
   1  -5  -1 442083. 6351.48   1
   1   5   1 442148. 7908.30   1
   5  -1   1 456973. 7149.46   1
  -1   5   1 450373. 7088.96   1
   5   1   1 436310. 8171.37   1
  -1  -5  -1 451410. 7652.33   1
  -1   5  -1 455602. 5686.35   1
   2   5   1 104331. 4112.66   1
  -2   5  -1 98453.7 2032.19   1
  -1  -5  -2 105166. 3957.44   1
   5  -2   1 100117. 3033.73   1
   5   1   2 103755. 4071.92   1
   2  -5  -1 102290. 2842.87   1
   0   5   2 128392. 4389.20   1
   0  -5  -2 120996. 4072.51   1
   2   5   0 123280. 4436.05   1
   2  -5   0 125168. 2556.13   1
   5   0   2 117532. 4010.46   1
   1  -5  -2 86813.1 3275.39   1
   5  -1   2 88948.9 3241.45   1
   5   2   1 85587.4 3961.10   1
   1   5   2 83455.9 3766.52   1
   2   5   2 711965. 11231.3   1
   2  -5  -2 725161. 9318.05   1
   5  -2   2 725594. 8223.29   1
   5   2   2 711791. 11032.0   1
  -5   2  -3 142786. 4119.12   1
   3   5   2 138395. 5367.94   1
   5  -3   2 141927. 3224.70   1
   5   2   3 148687. 5298.36   1
   3  -5  -1 34261.1 1694.08   1
   5   1   3 35540.8 2658.14   1
  -5   1  -3 37608.0 2337.92   1
   5  -3   1 35890.4 1588.98   1
   3   5   1 34555.1 2760.09   1
   5   0   3 1374.24 964.549   1
   3   5   0 1152.99 1054.96   1
   0  -5  -3 1086.54 842.653   1
  -3   0  -5 376.087 793.524   1
  -5   0  -3 1697.32 956.006   1
   3  -5   0 967.577 292.135   1
  -3   1  -5 26577.9 2297.92   1
  -5  -1  -3 31953.6 2472.70   1
   1   5   3 31383.4 2567.74   1
   1  -5  -3 28343.1 2239.25   1
   5   3   1 30063.1 2621.52   1
   5  -1   3 32665.6 2205.51   1
   2  -5  -3 117195. 4510.29   1
   5   3   2 119505. 4936.18   1
   5  -2   3 120815. 3683.52   1
   2   5   3 125634. 5064.35   1
  -3   2  -5 117177. 4736.05   1
   3   3   5 134558. 5703.92   1
   5   3   3 143093. 5590.02   1
  -5   3  -3 137642. 3643.00   1
   5  -3   3 143397. 3734.33   1
   3   5   3 144990. 5571.50   1
   5   3   4 29278.1 2808.88   1
   4   5   3 26011.8 2728.79   1
   3   4   5 25378.7 2751.94   1
  -5   3  -4 25538.9 1904.88   1
  -5   2  -4 275685. 6341.15   1
   5   2   4 283761. 7757.81   1
   4   5   2 273385. 7890.60   1
  -4  -1  -5 72821.1 4004.08   1
   5  -4   1 67819.6 1752.97   1
   5   1   4 71163.6 3731.15   1
   4   5   1 68209.0 4007.98   1
  -5   1  -4 63771.5 3304.64   1
   5   0   4 103746. 4261.93   1
   0  -5  -4 104612. 4643.08   1
  -4   0  -5 91765.6 4420.44   1
   4   5   0 97285.5 4651.57   1
  -5   0  -4 101340. 4295.35   1
   4  -5   0 96126.2 1917.35   1
   5   4   0 95158.8 4700.59   1
   1  -5  -4 78686.2 4132.08   1
   5   4   1 79007.3 4247.95   1
   1   5   4 88152.4 4559.69   1
  -4   1  -5 76356.8 3899.20   1
  -5  -1  -4 79246.5 4093.91   1
   5  -1   4 79041.5 3596.57   1
   4   1   5 84392.7 4197.03   1
  -4   2  -5 299221. 7232.07   1
  -5  -2  -4 308405. 8125.17   1
   2   5   4 319127. 8621.11   1
   5   4   2 305624. 8267.84   1
   4   2   5 329480. 8525.53   1
   4   3   5 31835.8 2996.57   1
   3   5   4 31910.1 3038.54   1
   5   4   3 32315.0 3030.62   1
  -4   3  -5 33127.7 2379.08   1
   4   4   5 19480.4 2625.54   1
   4   5   4 20945.0 2583.83   1
  -4   5  -4 22609.9 1456.76   1
  -4   4  -5 22930.2 1956.59   1
   5   4   4 20686.4 2656.06   1
  -5   4  -4 23245.1 1597.15   1
  -5   0  -5 646946. 11826.2   1
   5   0   5 678233. 11635.3   1
   5   5   0 644499. 12554.7   1
  -5  -1  -5 14369.8 2011.50   1
  -5   1  -5 18037.3 2115.81   1
   1  -5  -5 14351.0 2027.03   1
   5   1   5 15070.6 2094.25   1
   5   5   1 15717.8 2307.18   1
   5   5   2 24189.6 2890.42   1
  -5   2  -5 25354.3 2329.28   1
   2   5   5 25063.1 2839.28   1
   5   2   5 25835.1 2651.36   1
   5   5   3 39747.5 3378.73   1
   5   3   5 44057.3 3608.34   1
  -5   3  -5 40633.3 2755.81   1
   3   5   5 41632.7 3628.48   1
  -4   5  -5 79616.8 3244.06   1
   5   5   4 74427.8 4759.69   1
  -5   4  -5 77704.6 3385.77   1
   4   5   5 81258.8 5083.10   1
   5   4   5 74184.3 4734.25   1
  -5   5  -4 77091.3 2420.71   1
   5   5   5 411474. 11254.2   1
  -5   5  -5 424079. 7083.55   1
   0   6   0 544.332 728.728   1
   0   6   1 163112. 4919.14   1
   6   0   1 162592. 5124.77   1
  -1   6   0 163133. 4143.14   1
   1   6   0 169001. 5079.40   1
   0  -6  -1 162961. 4568.98   1
   0   6  -1 160441. 4473.62   1
  -1  -6  -1 8100.50 1306.75   1
   6   1   1 6534.37 1485.08   1
   1   6   1 9272.82 1475.10   1
  -1   6   1 7995.09 1177.97   1
   1  -6  -1 9683.54 1168.25   1
   6  -1   1 8916.50 1294.54   1
   1   6  -1 9501.18 1348.96   1
  -1   6  -1 9141.56 1080.12   1
   2   6   1 826316. 12353.1   1
   6  -2   1 814609. 9873.37   1
  -2   6  -1 820315. 7287.22   1
   2  -6  -1 804040. 8693.53   1
   6   1   2 817465. 12198.7   1
  -1  -6  -2 807409. 11617.3   1
  -2   6   0 3089.03 677.521   1
   6   0   2 3111.43 1175.41   1
   0  -6  -2 3897.55 979.691   1
   2   6   0 2032.85 1109.90   1
   0   6   2 2522.27 1077.62   1
   1   6   2 856796. 12538.1   1
   6  -1   2 850315. 10794.5   1
   1  -6  -2 835441. 10692.6   1
   2   6  -1 853053. 12575.9   1
   2   6   2 96639.9 4545.19   1
   6   2   2 98114.0 4606.19   1
  -2   6  -2 96323.8 2483.53   1
  -2  -6  -2 95602.9 4287.74   1
   2  -6  -2 89515.0 3360.14   1
   6  -2   2 95783.5 3400.77   1
   6   2   3 40488.3 3203.06   1
   6  -3   2 38818.3 2003.27   1
   3  -6  -2 37870.6 2265.96   1
   3   6   2 36534.3 3069.10   1
  -2  -6  -3 41508.8 2978.47   1
  -6   1  -3 32652.8 2491.69   1
   3  -6  -1 34075.2 1740.23   1
  -3  -1  -6 30593.0 3000.75   1
   3   6   1 33303.8 2819.84   1
   6  -3   1 28780.8 1761.89   1
  -1  -6  -3 31690.0 2535.49   1
   6   1   3 32674.3 2666.53   1
  -6   0  -3 134478. 5121.83   1
   0  -6  -3 135033. 4980.51   1
  -3   0  -6 134093. 5886.03   1
   3   6   0 144038. 5505.47   1
   3  -6   0 137955. 2650.36   1
   6   0   3 140294. 4894.63   1
   0   6   3 143986. 5593.87   1
   6   3   1 18054.8 2298.70   1
  -3   1  -6 14254.5 2058.15   1
  -6  -1  -3 19330.5 2262.93   1
   1  -6  -3 16742.4 1866.12   1
   6  -1   3 17587.9 1751.05   1
   1   6   3 17079.3 2175.08   1
   6  -2   3 43901.9 2504.70   1
   2   6   3 47344.9 3524.35   1
  -6  -2  -3 44074.8 3266.59   1
   6   3   2 44176.9 3406.66   1
   2  -6  -3 41140.8 2734.96   1
   3   6   3 44250.5 3467.29   1
   6   3   3 44423.5 3605.37   1
   3  -6  -3 39881.3 2742.33   1
   6  -3   3 45308.6 2313.92   1
  -6   3  -4 121043. 4237.70   1
   4   6   3 120684. 5777.58   1
   6   3   4 128813. 5787.63   1
  -6   2  -4 673132. 10488.2   1
   4  -6  -2 664573. 9658.41   1
   6   2   4 683857. 12501.5   1
   4   6   2 641503. 12741.8   1
   6  -4   2 666028. 6914.25   1
   4  -6  -1 231437. 4327.52   1
   6  -4   1 225071. 4033.94   1
   4   6   1 217069. 7255.34   1
  -4  -1  -6 216744. 7550.65   1
   6   1   4 239216. 7122.58   1
  -1  -6  -4 222516. 7070.57   1
  -6   1  -4 228314. 6520.15   1
  -4   0  -6 228121. 7474.68   1
  -6   0  -4 243257. 7114.98   1
   6   4   0 232639. 7764.67   1
   4   6   0 231600. 7549.65   1
   6   0   4 225471. 6694.51   1
   0  -6  -4 233227. 7060.94   1
  -4   1  -6 217846. 7169.82   1
   6   4   1 225335. 7583.42   1
  -6  -1  -4 223664. 7138.85   1
   6  -1   4 229462. 6276.33   1
   1  -6  -4 227245. 6938.59   1
   1   6   4 233457. 7705.49   1
  -4   2  -6 658801. 12110.5   1
   2  -6  -4 657607. 12136.7   1
   6  -2   4 683234. 10278.7   1
   6   4   2 662353. 12943.9   1
   2   6   4 676679. 13076.9   1
  -4   3  -6 120502. 5067.67   1
   3  -6  -4 113762. 5390.66   1
   3   6   4 116472. 5665.70   1
   6   4   3 116705. 5772.91   1
   4   3   6 125194. 6028.29   1
  -4   6  -4 1460.66 462.766   1
   4   6   4 2466.60 1587.03   1
  -6   4  -4 2014.84 820.373   1
   4   4   6 1326.01 1850.87   1
  -4   4  -6 1251.83 1135.66   1
   6   4   4 4343.72 1998.78   1
   4   5   6 94054.6 5596.39   1
  -4   5  -6 87047.6 4103.13   1
   5   6   4 88637.2 5379.40   1
   6   4   5 90326.6 5386.34   1
  -5   6  -4 80135.1 1830.27   1
  -6   4  -5 92896.1 3757.40   1
   6   3   5 111637. 5732.07   1
   5   6   3 101671. 5623.57   1
  -6   3  -5 104389. 4235.98   1
  -6   2  -5 186392. 5989.13   1
   5   6   2 194652. 7314.40   1
   6   2   5 203288. 7223.42   1
   5   6   1 67790.1 4483.11   1
  -6   1  -5 71770.0 3979.12   1
   6  -5   1 64504.4 1709.47   1
   5   6   0 260339. 8489.84   1
   6   5   0 272667. 8690.72   1
  -5   0  -6 271619. 8198.22   1
   6   0   5 287432. 7947.53   1
  -6   0  -5 264555. 7897.93   1
   6  -1   5 69866.3 3893.46   1
  -5   1  -6 69967.3 4066.69   1
   6   5   1 67043.2 4476.67   1
   6   5   2 181875. 7172.78   1
   2  -6  -5 174990. 7047.77   1
  -5   2  -6 166948. 6114.82   1
   2   6   5 181008. 7376.15   1
   5   3   6 86576.0 5149.70   1
  -5   3  -6 79718.5 4155.90   1
   3   6   5 84482.5 5226.00   1
   6   5   3 88206.9 5276.43   1
   5   4   6 100112. 5728.55   1
  -5   4  -6 101539. 4453.16   1
  -4   6  -5 103357. 3573.35   1
   6   5   4 93772.1 5548.82   1
   4   6   5 100157. 5749.73   1
  -5   5  -6 1931.57 1012.10   1
   6   5   5 2654.62 2092.11   1
  -5   6  -5 2239.13 791.223   1
   5   6   5 2222.24 1788.50   1
   5   5   6-1452.81 1725.62   1
  -6   5  -5 1718.05 828.170   1
   6   6   0 323138. 9981.68   1
   6   1   6 166.835 1739.26   1
  -6   1  -6 476.549 1274.04   1
   6   6   1 1781.65 1786.88   1
   6   2   6 13290.0 2338.44   1
  -6   2  -6 13804.9 2076.84   1
   6   6   2 11396.0 2453.46   1
   6   3   6 235954. 8518.32   1
   3   6   6 224854. 8772.01   1
  -6   3  -6 223651. 6893.09   1
   6   6   3 204218. 8132.49   1
   6   6   4 143210. 6835.26   1
   6   4   6 149806. 7238.95   1
   4   6   6 130286. 6911.65   1
  -6   4  -6 153593. 5395.15   1
  -5   6  -6 23647.2 1960.09   1
   6   6   5 19440.6 3346.37   1
   6   5   6 19705.8 3154.57   1
  -6   5  -6 21135.5 2043.97   1
   5   6   6 20339.4 3158.35   1
  -6   6  -5 22299.3 1447.67   1
  -6   6  -6 1908.53 856.934   1
   6   6   6 1884.03 1837.15   1
   0   7   0 1163.95 974.879   1
   0  -7  -1 458089. 8330.74   1
   0   7   1 456803. 8844.60   1
  -1   7   0 446912. 7598.40   1
   1   7   0 450054. 8917.89   1
   7   0   1 438682. 9272.34   1
   0   7  -1 448974. 8117.58   1
   1   7  -1 786657. 11750.3   1
   7  -1   1 772830. 11495.3   1
   7   1   1 781215. 12958.0   1
  -1   7   1 798953. 11205.3   1
   1   7   1 788914. 12243.8   1
   1  -7  -1 782015. 10018.0   1
  -1   7  -1 790466. 9511.20   1
   2   7   1 19764.3 2383.52   1
  -2   7  -1 21134.5 1482.35   1
  -1  -7  -2 19251.2 2060.89   1
   7   1   2 19974.8 2298.38   1
   7  -2   1 19021.8 1848.96   1
   2  -7  -1 19402.0 1550.36   1
  -2   7   0 37561.9 2108.04   1
   7   0   2 37062.8 2740.04   1
   0  -7  -2 40843.7 2698.44   1
   0   7   2 39111.1 2931.75   1
   2   7   0 36817.6 2880.72   1
   0   7  -2 35019.2 2391.27   1
   1   7   2 16849.6 2212.21   1
   7   2   1 17621.1 2423.08   1
   7  -1   2 16524.7 1948.27   1
   2   7  -1 15751.4 2072.66   1
  -1   7  -2 15275.8 1495.36   1
   1  -7  -2 14508.9 1649.67   1
   7  -2   2 150291. 4708.19   1
  -2  -7  -2 145508. 5628.78   1
  -2   7  -2 146197. 3417.26   1
   2   7   2 142635. 5765.95   1
   2  -7  -2 148282. 4645.16   1
   7   2   2 152081. 6027.20   1
   7   2   3 68515.2 4276.69   1
   7  -3   2 66158.8 2929.61   1
   3   7   2 63639.7 4173.05   1
   3  -7  -2 61164.0 2895.53   1
   3  -7  -1 111340. 3255.16   1
   7   1   3 120375. 5231.14   1
   3   7   1 112031. 5240.14   1
   7  -3   1 107055. 3723.94   1
  -1  -7  -3 112835. 4894.71   1
   0   7   3 10957.2 1886.37   1
   0  -7  -3 12112.5 1701.26   1
   3   7   0 9728.59 1974.63   1
   7   0   3 12476.7 1927.55   1
   7  -1   3 101900. 4259.72   1
   3   7  -1 91852.6 4846.61   1
  -3   1  -7 87481.4 5275.25   1
   1  -7  -3 97055.7 4266.37   1
   7   3   1 94079.8 5092.85   1
   1   7   3 92249.5 4916.77   1
   2   7   3 64422.7 4201.44   1
   7   3   2 66308.3 4345.13   1
   2  -7  -3 60461.7 3321.93   1
   7  -2   3 63265.9 3197.47   1
   7   3   3 12330.3 2352.49   1
   3  -7  -3 15078.8 1835.05   1
   7  -3   3 15813.0 1632.50   1
   3   7   3 12971.7 2477.22   1
  -3   7  -3 12439.1 866.560   1
   7  -4   3 24753.0 1772.55   1
   7   3   4 26442.2 3031.67   1
   4  -7  -3 22930.2 2202.83   1
   4   7   3 22297.2 2870.81   1
  -7   2  -4 64263.5 3483.72   1
   4  -7  -2 59288.9 2882.87   1
   7  -4   2 62877.7 2587.13   1
   4   7   2 62768.9 4424.04   1
   7   2   4 63133.6 4133.81   1
   4   7   1 55635.0 4083.55   1
   7   1   4 60675.7 3891.43   1
   4  -7  -1 56848.3 2236.93   1
  -7   1  -4 55675.1 3551.55   1
   7  -4   1 52644.3 2440.82   1
   7   0   4 22615.5 2435.25   1
  -7   0  -4 20406.3 2420.15   1
   7   4   0 17903.5 2490.83   1
   0  -7  -4 22470.6 2494.13   1
   4   7   0 19257.3 2565.92   1
  -4   1  -7 74865.0 4694.16   1
   1  -7  -4 73380.6 4101.01   1
   1   7   4 76642.6 4731.91   1
   7  -1   4 69065.9 3830.21   1
   4   7  -1 68501.7 4467.75   1
   7   4   1 74055.5 4760.31   1
   7   4   2 68114.2 4548.45   1
  -4   2  -7 64991.7 4346.10   1
   2  -7  -4 66171.2 3885.73   1
   7  -2   4 64482.3 3455.98   1
   2   7   4 64478.1 4427.07   1
   3   7   4 34017.1 3487.82   1
  -4   3  -7 29828.0 2863.23   1
   7   4   3 36640.3 3605.73   1
   7  -3   4 34586.2 2402.54   1
   3  -7  -4 34092.2 2892.27   1
  -4   7  -4 6116.43 591.399   1
   4   7   4 7210.28 2117.84   1
   4  -7  -4 4480.81 1265.26   1
   7   4   4 8461.38 2264.52   1
  -4   4  -7 7646.84 1590.69   1
   5   7   4 126268. 6680.40   1
   7   4   5 133064. 6742.35   1
  -7   4  -5 129757. 4606.12   1
  -7   3  -5 21950.8 2282.21   1
   5   7   3 23379.6 3174.29   1
   7   3   5 26511.7 3304.44   1
   7   2   5 151797. 6603.60   1
   5  -7  -2 147473. 4522.34   1
  -7   2  -5 150406. 5645.86   1
   7  -5   2 143949. 3134.99   1
   5   7   2 143907. 6734.01   1
   5   7   1 37031.5 3572.00   1
   7   1   5 39853.2 3452.16   1
   5  -7  -1 36187.0 1808.57   1
   7  -5   1 37561.4 1733.07   1
  -7   1  -5 34422.1 3007.17   1
   5   7   0 243395. 8514.81   1
   7   5   0 227878. 8544.47   1
   5   7  -1 47081.5 4105.46   1
   7   5   1 49759.1 4100.87   1
   7  -1   5 52546.3 3600.64   1
  -5   2  -7 136551. 6176.84   1
   2   7   5 136560. 6757.78   1
   7   5   2 128395. 6452.45   1
   7  -2   5 148095. 5531.45   1
   7   5   3 31231.1 3694.28   1
  -5   3  -7 26429.7 2824.92   1
   3   7   5 27341.7 3360.80   1
   7   5   4 123607. 6367.56   1
  -5   4  -7 122224. 5439.69   1
   4   7   5 115956. 6411.17   1
   5   4   7 132397. 6948.58   1
  -5   5  -7 98304.2 4574.83   1
  -7   5  -5 95801.0 3631.82   1
   5   5   7 99778.4 6255.53   1
  -5   7  -5 91595.9 2509.74   1
   5   7   5 94328.9 5978.96   1
   7   5   5 111638. 6461.00   1
   6   7   5 39800.4 4228.50   1
   5   6   7 33496.6 4203.39   1
  -7   5  -6 35037.1 2544.73   1
  -5   6  -7 36258.1 2777.79   1
   7   5   6 39860.0 4331.54   1
   6   7   4 221777. 8968.32   1
  -7   4  -6 211736. 6479.64   1
   6   7   3 1826.03 2096.07   1
   7   3   6 1644.61 1779.74   1
  -7   3  -6 3543.91 1370.35   1
   6   7   2 49241.9 4482.84   1
  -7   2  -6 47683.3 3565.94   1
   7   2   6 52796.5 4171.01   1
   7   1   6 80373.0 5085.30   1
   6   7   1 74283.3 5126.41   1
   6  -7  -1 76792.1 2678.00   1
   7   6   0 55681.4 4535.67   1
   7   0   6 62699.3 4183.59   1
   6   7   0 57116.4 4637.25   1
   7   6   1 80127.7 5324.18   1
   6   7  -1 75460.1 5248.60   1
  -6   2  -7 44987.3 3654.97   1
   7   6   2 44191.3 4131.30   1
   7   6   3 1317.05 1794.71   1
   6   3   7 498.600 1842.57   1
   3   7   6 52.6183 2188.52   1
  -6   3  -7 2223.04 1431.37   1
   7   6   4 194349. 8443.19   1
   4   7   6 203436. 8868.57   1
  -6   4  -7 208264. 6962.28   1
   6   4   7 217296. 8924.41   1
  -5   7  -6 30880.3 2066.34   1
   6   5   7 31089.3 4003.97   1
   5   7   6 31800.9 3983.96   1
  -6   5  -7 32093.1 2825.79   1
   7   6   5 35860.6 4233.75   1
   7   6   6 40157.1 4370.16   1
   6   7   6 41292.0 4460.44   1
  -6   7  -6 42562.6 2087.18   1
   6   6   7 37932.4 4343.53   1
  -7   6  -6 42153.7 2386.38   1
  -6   6  -7 42008.8 2837.92   1
   7   7   0 300876. 10578.3   1
   7   7   1 10338.5 2545.46   1
   7   1   7 10762.3 2425.45   1
   7   7  -1 4523.80 2395.53   1
   7   7   2 1422.59 2133.23   1
   7   2   7 135.043 1859.68   1
   7   3   7 42264.2 4312.10   1
   7   7   3 38980.1 4172.54   1
  -7   3  -7 42274.4 3476.72   1
   7   4   7 3605.20 2210.50   1
  -7   4  -7 2497.43 1246.76   1
   7   7   4 3851.54 2619.96   1
  -5   7  -7 163746. 5252.59   1
   7   5   7 182781. 8748.76   1
   5   7   7 157587. 8325.24   1
   7   7   5 159054. 8232.23   1
  -7   5  -7 155410. 5704.29   1
   6   7   7 16656.6 3465.54   1
   7   6   7 17092.4 3345.68   1
   7   7   6 18005.9 3365.22   1
   7   7   7 108098. 7438.09   1
   0   8   0 634692. 10567.6   1
   0   8   1 90764.0 4307.64   1
   8   0   1 89645.5 4540.93   1
   0   8  -1 96056.0 4155.58   1
  -1   8   0 90960.7 3855.01   1
   1   8   0 89619.5 4354.79   1
   8   1   1 63335.8 4142.59   1
   1  -8  -1 63828.4 3142.98   1
   1   8  -1 65380.1 3718.90   1
   8  -1   1 62472.6 3633.43   1
   1   8   1 64156.3 3945.55   1
  -1   8   1 65451.4 3541.11   1
  -1   8  -1 62251.5 3086.26   1
   8  -2   1 50449.4 3120.91   1
  -1  -8  -2 53136.6 3551.05   1
   1   8  -2 47816.1 3349.37   1
   8   1   2 54412.1 3741.51   1
   2  -8  -1 53190.7 2718.42   1
  -1   8   2 51449.5 3449.25   1
  -2   8  -1 50494.7 2489.17   1
   2   8   1 50693.5 3670.88   1
   0   8  -2 42661.6 2818.89   1
   0   8   2 38710.0 3214.71   1
   0  -8  -2 39782.7 2882.57   1
  -2   8   0 40745.7 2427.35   1
   8   0   2 43002.5 3236.16   1
   2   8   0 40355.0 3282.74   1
   8   2   1 81859.0 4812.11   1
   2   8  -1 71407.2 4243.54   1
   8  -1   2 76914.4 3964.58   1
  -1   8  -2 77245.9 3301.94   1
   1   8   2 71278.1 4369.93   1
   1  -8  -2 73485.1 3598.21   1
   2   8  -2-132.702 1645.42   1
   2   8   2 2955.83 1686.53   1
   2  -8  -2 2744.49 937.077   1
   8  -2   2 1711.51 1179.34   1
  -2   8  -2 1256.69 655.951   1
   8   2   2 978.215 1759.16   1
   3  -8  -2 130705. 4390.89   1
   3   8   2 128357. 6069.34   1
  -3   8  -2 117881. 2599.07   1
   8  -3   2 131363. 4498.39   1
   8   2   3 133242. 6162.15   1
   8  -3   1 14298.2 1677.78   1
   8   1   3 18963.4 2618.80   1
   3   8   1 18299.6 2666.15   1
   3  -8  -1 17854.6 1497.73   1
   0   8   3 3305.37 1544.05   1
   8   0   3 3298.42 1640.65   1
   8   3   0 681.802 2120.93   1
   3   8   0 2336.95 1658.35   1
   0  -8  -3 1635.77 1096.20   1
   8  -1   3 9133.57 1782.23   1
   8   3   1 7377.69 2112.50   1
   1   8   3 7702.96 2155.71   1
   1  -8  -3 9317.71 1660.53   1
   3   8  -1 6752.22 1736.58   1
  -2   8  -3 133524. 3863.10   1
   8  -2   3 133824. 4979.10   1
   2  -8  -3 137337. 5154.04   1
   2   8   3 126304. 6093.57   1
   8   3   2 136428. 6391.01   1
   3  -8  -3 104293. 4375.43   1
   8  -3   3 106730. 4150.96   1
   3   8   3 103538. 5752.42   1
   8   3   3 116427. 6006.36   1
  -3   8  -3 99066.8 2483.09   1
   8   3   4 25848.7 3366.44   1
   4   8   3 23483.7 3122.78   1
   4  -8  -3 27427.2 2369.11   1
   8  -4   3 29067.7 2089.61   1
   8  -4   2 330929. 6412.82   1
   4   8   2 323846. 9911.36   1
   4  -8  -2 322389. 6562.67   1
   8   2   4 340840. 9952.80   1
   8   1   4 92439.3 5081.75   1
   4   8   1 86815.2 5307.65   1
   4  -8  -1 85567.2 2855.70   1
   8  -4   1 86820.5 3449.24   1
   8   4   0 377365. 11144.1   1
   4   8   0 377686. 10600.9   1
   8   0   4 381510. 9547.00   1
   8   4   1 105646. 5912.90   1
   4   8  -1 94911.8 5424.19   1
   8  -1   4 116956. 5042.62   1
   1   8   4 103995. 5742.00   1
   2  -8  -4 359390. 8962.92   1
   2   8   4 358699. 10725.9   1
   8  -2   4 382616. 8684.01   1
   8   4   2 376462. 10863.1   1
   3  -8  -4 33769.9 2920.56   1
   3   8   4 33866.0 3557.73   1
   8   4   3 35568.8 3755.62   1
   8  -3   4 34477.6 2627.72   1
   4  -8  -4 616.922 1130.69   1
   8   4   4 161.759 1805.66   1
   8  -4   4 83.7804 1050.44   1
  -4   4  -8-602.277 1824.01   1
   4   8   4 2406.35 2100.97   1
   8   4   5 39773.2 4248.38   1
   5   8   4 37416.7 4004.20   1
   5  -8  -4 37062.6 3105.92   1
   5  -8  -3 263981. 7020.92   1
   5   8   3 252895. 9488.98   1
   8   3   5 263893. 9342.36   1
   8  -5   3 266989. 5391.73   1
  -8   2  -5 126713. 5619.77   1
   8   2   5 132782. 6502.15   1
   8  -5   2 127409. 3480.54   1
   5  -8  -2 128354. 4133.05   1
   5   8   2 133130. 6969.24   1
   8   1   5 87655.9 5303.38   1
   8  -5   1 88692.9 3071.24   1
   5  -8  -1 89135.0 2690.42   1
   5   8   1 99782.8 5925.30   1
   8   5   0 48839.7 4488.67   1
   5   8   0 52171.3 4357.93   1
   8   0   5 57357.0 4070.79   1
   8  -1   5 120795. 5509.55   1
   8   5   1 108318. 6200.73   1
   5   8  -1 103367. 6112.38   1
   2   8   5 116959. 6618.04   1
   8   5   2 126375. 6692.31   1
   8  -2   5 117391. 5245.11   1
   8   5   3 278892. 10018.6   1
   3   8   5 258114. 9678.00   1
   8   5   4 36035.6 4006.10   1
  -5   4  -8 32781.9 3250.32   1
   4   8   5 33717.2 3830.86   1
  -5   5  -8 8626.19 1741.02   1
   8   5   5 8218.63 2269.75   1
   5   8   5 8569.96 2606.16   1
   8   5   6 103761. 6612.46   1
  -8   5  -6 94494.0 4161.97   1
  -5   6  -8 87544.6 4684.13   1
   6   8   5 86943.9 6227.56   1
  -8   4  -6 149532. 5690.06   1
   8   4   6 160313. 7940.93   1
   6   8   4 150425. 7719.28   1
   6   8   3 82044.2 5865.28   1
   6  -8  -3 82101.1 4078.45   1
   8   3   6 81529.5 5629.74   1
  -8   3  -6 74467.9 4365.67   1
   6  -8  -2 66693.1 3061.04   1
   8   2   6 68892.4 4994.42   1
   6   8   2 67007.7 5213.53   1
   8   6  -1 96536.1 6278.89   1
   6  -8  -1 103393. 2755.54   1
   8  -6   1 100107. 2596.00   1
   8   1   6 107187. 5970.62   1
   6   8   1 105170. 6396.52   1
   8   6   0-306.735 2137.65   1
   8   0   6 311.447 1644.33   1
   6   8   0 133.417 2022.92   1
   6   8  -1 90157.5 5962.99   1
   8  -1   6 101055. 5405.04   1
   8   6   1 91871.1 6064.94   1
   8   6   2 63376.6 5196.54   1
   8   6   3 82387.1 6024.07   1
   3   8   6 80559.4 5911.78   1
   4   8   6 148217. 7928.46   1
  -6   4  -8 165506. 6663.93   1
   8   6   4 152240. 7790.53   1
   5   8   6 99595.1 6668.39   1
  -6   5  -8 92854.1 4950.13   1
   8   6   5 99205.6 6469.12   1
   6   6   8 6203.91 2527.28   1
   8   6   6 7814.55 2518.85   1
   6   8   6 7702.43 2535.67   1
   8   6   7 109126. 7401.27   1
   7   8   6 99215.5 6986.61   1
   6   7   8 97395.8 7102.96   1
   8   5   7 2249.05 2640.04   1
   7   8   5 414.700 2312.85   1
  -8   4  -7 5795.36 1547.66   1
   8   4   7 8495.52 2618.52   1
   7   8   4 5583.27 2669.97   1
   7   8   3 180862. 8755.06   1
   8   3   7 203253. 8866.77   1
   8   2   7 53501.9 4663.19   1
   7   8   2 52053.8 4969.72   1
   7  -8  -2 50491.6 2815.41   1
   8   1   7 102134. 6058.56   1
   7  -8  -1 93931.1 2694.98   1
   8   7  -1 95200.0 6517.88   1
   7   8   1 96467.2 6480.19   1
   7   8   0 6369.25 2626.38   1
   8   7   0 7389.67 2302.29   1
   8   0   7 8324.79 2294.19   1
   8  -7   0 6532.26 725.781   1
   7   8  -1 93042.4 6381.22   1
   8   7   1 102706. 6675.09   1
   8   7   2 66816.3 5515.65   1
   8   7   3 178614. 8765.87   1
   8   7   4 6667.95 2859.59   1
   4   8   7 2233.42 2434.80   1
   7   4   8 4004.36 2486.17   1
   7   5   8 2087.07 2220.50   1
   5   8   7-581.770 2250.30   1
   8   7   5-433.529 2399.19   1
   7   6   8 99435.1 7121.79   1
   6   8   7 91469.5 7035.48   1
   8   7   6 83713.2 6472.52   1
   8   7   7 90872.5 7038.33   1
   7   8   7 97045.9 7376.65   1
   7   7   8 92501.1 6987.91   1
   8   8   0 809375. 18830.0   1
   8  -8  -1 536.112 525.784   1
   8   8  -1-1841.83 3083.49   1
   8   8   1 1098.29 2259.90   1
   8   8  -2 50850.3 4969.31   1
   8   8   2 56021.1 5383.50   1
   8   8   3 44146.6 4984.12   1
   8   3   8 49233.2 5030.50   1
   8   4   8 77318.2 6128.62   1
   8   8   4 78350.3 6279.52   1
   8   5   8 17565.3 3533.53   1
   8   8   5 19249.4 3679.98   1
   8   8   6-1254.41 3020.25   1
   8   6   8 34.6722 2828.37   1
   6   8   8-988.602 2595.49   1
   8   7   8 11804.3 3500.26   1
   8   8   7 12028.7 3463.22   1
   7   8   8 11823.6 3283.34   1
   8   8   8 237151. 11732.0   1
   0   9   0 965.228 1204.11   1
   9   0   1 65410.2 4265.41   1
  -1   9   0 58737.8 3420.56   1
   0   9   1 61791.2 3918.35   1
   0   9  -1 57887.2 3546.33   1
   1   9   0 57404.4 3928.54   1
   9   1   1-531.310 1701.38   1
  -1   9   1 251.416 1236.85   1
   9  -1   1-750.029 1403.79   1
   1   9  -1 1314.24 1326.61   1
   1   9   1-276.224 1292.39   1
  -1   9  -1 1175.64 1012.59   1
   1   9  -2 41301.3 3314.25   1
   9  -2   1 39612.9 2999.93   1
   2   9   1 43929.1 3752.98   1
  -2   9  -1 40685.7 2443.86   1
  -1   9   2 43279.3 3486.09   1
   9   1   2 42343.1 3661.53   1
   0   9   2 91938.3 4937.36   1
   0  -9  -2 90958.6 4528.96   1
   9   2   0 84838.7 5229.32   1
   2   9   0 86400.1 4966.02   1
  -2   9   0 88493.1 3831.75   1
   9   0   2 96138.6 4944.10   1
   0   9  -2 86907.5 4211.74   1
   1   9   2 47366.1 3769.53   1
   1  -9  -2 43546.8 3035.86   1
   9   2   1 45897.1 3932.52   1
  -1   9  -2 40939.0 2674.44   1
   9  -1   2 46082.6 3479.17   1
   2   9  -1 46626.4 3675.95   1
   9   2   2 410729. 10957.6   1
   2   9  -2 402233. 10320.3   1
   9  -2   2 430372. 9400.36   1
  -2   9  -2 398426. 6994.26   1
   2   9   2 403619. 10847.8   1
   2  -9  -2 393971. 8333.61   1
  -3   9  -2 22818.4 1357.91   1
   9  -3   2 26405.5 2411.98   1
   9   2   3 28710.9 3427.52   1
   3  -9  -2 25142.5 2105.46   1
   3   9   2 25958.6 3160.26   1
   9  -3   1 210086. 6267.70   1
   3   9   1 221527. 8248.38   1
   3  -9  -1 215354. 5314.97   1
   9   1   3 227761. 8078.39   1
   0   9  -3 138735. 5382.22   1
   9   0   3 159295. 6535.52   1
   0   9   3 146884. 6635.09   1
   9   3   0 135789. 6871.00   1
   3   9   0 138100. 6514.81   1
   9   3   1 209729. 8359.45   1
   1  -9  -3 191824. 6476.27   1
   3   9  -1 188410. 7533.34   1
   9  -1   3 211068. 7178.74   1
   1   9   3 199646. 7874.82   1
  -1   9  -3 188690. 5675.98   1
   9  -2   3 23310.2 2490.44   1
   2   9   3 21284.6 2982.88   1
   3   9  -2 21948.3 2844.23   1
   2  -9  -3 23293.2 2312.24   1
   9   3   2 22968.6 3302.62   1
  -2   9  -3 23145.4 1836.71   1
   3  -9  -3 11923.8 1868.26   1
   3   9   3 12544.3 2500.72   1
   9   3   3 12185.1 2554.95   1
  -3   9  -3 11633.1 1017.88   1
   9  -3   3 13243.7 1844.49   1
   4   9   3 23516.7 3220.60   1
   9  -4   3 22542.6 2181.10   1
   4  -9  -3 24744.9 2312.97   1
   9   3   4 25060.0 3382.61   1
   4   9   2 20603.3 3154.03   1
   9   2   4 19166.9 2842.50   1
   9  -4   2 19396.0 1959.86   1
   4  -9  -2 17337.6 1717.78   1
   4  -9  -1 209185. 4704.48   1
   9   1   4 212808. 7980.83   1
   4   9   1 210211. 8357.98   1
   9  -4   1 196082. 5592.67   1
   9   4   0 23149.4 3325.66   1
   9   0   4 29432.8 3086.65   1
   4   9   0 24401.2 3209.31   1
   4   9  -1 173260. 7628.09   1
   9   4   1 195435. 8358.27   1
   9  -1   4 190962. 6865.91   1
   1   9   4 183803. 7845.35   1
   4   9  -2 18105.1 2969.06   1
   9   4   2 25531.5 3475.43   1
   2   9   4 16969.5 2978.85   1
   9  -2   4 21944.9 2589.88   1
   9   4   3 38218.5 4243.65   1
   3   9   4 32482.2 3735.03   1
   9  -3   4 32493.3 2746.82   1
   3  -9  -4 36114.8 3136.98   1
  -3   9  -4 32932.9 1815.55   1
   9   4   4 2192.74 2098.67   1
   9  -4   4 2449.82 1159.33   1
   4  -9  -4 3383.32 1425.08   1
   4   9   4 656.448 2272.04   1
   9   4   5 111459. 6660.89   1
   5  -9  -4 102535. 4983.66   1
   5   9   4 98677.3 6478.60   1
   9   3   5 99009.0 6106.17   1
   5  -9  -3 88502.4 4101.92   1
   9  -5   3 95371.7 3546.75   1
   5   9   3 99554.7 6279.57   1
   9  -5   2 48347.7 2469.58   1
   9   2   5 48239.6 4478.30   1
   5  -9  -2 46096.7 2541.58   1
   5   9   2 49591.0 4681.08   1
   5  -9  -1 10350.1 1021.11   1
   5   9   1 11272.8 2944.77   1
   9   1   5 11186.5 2486.84   1
   9  -5   1 10630.2 1398.60   1
   5   9   0 3973.16 2176.11   1
   9   0   5 1083.74 1594.87   1
   9   5   0 210.554 2065.26   1
   9   5   1 18287.6 3292.03   1
   9  -1   5 16215.6 2454.10   1
   5   9  -1 17256.3 3053.67   1
   9   5   2 54428.9 4930.57   1
   5   9  -2 44156.3 4285.81   1
   2   9   5 49964.3 4710.28   1
   9  -2   5 55297.6 3963.41   1
   9  -3   5 95680.1 4729.75   1
   9   5   3 90145.9 6177.56   1
   3   9   5 82927.7 5948.93   1
  -4   9  -5 99253.2 2557.12   1
   4   9   5 106211. 6767.63   1
   9   5   5 54389.2 5001.85   1
   5   9   5 55864.6 5290.89   1
   6   9   5 5305.92 2567.46   1
   9   5   6 7909.51 2670.99   1
   6  -9  -4 55171.7 3844.18   1
   9   4   6 57284.5 5373.34   1
   6   9   4 53689.1 5194.68   1
   6  -9  -3 101060. 4404.90   1
   9   3   6 111443. 6721.29   1
   6   9   3 95707.9 6556.19   1
   6   9   2 35412.3 4272.54   1
   9   2   6 28233.3 3657.47   1
   6  -9  -2 29326.2 2017.48   1
   9  -6   2 27042.9 1573.88   1
   6   9   1 48504.1 4819.54   1
   9   1   6 52273.9 4374.57   1
   9   6  -1 45108.3 4554.40   1
   9  -6   1 54812.0 2362.78   1
   6  -9  -1 46529.8 1774.44   1
   9   6   0 57525.1 5177.33   1
   9  -6   0 58565.0 2666.63   1
   9   0   6 61637.7 4754.99   1
   6   9   0 57877.2 5034.93   1
   6   9  -1 57651.6 4953.98   1
   9  -1   6 67060.3 4663.99   1
   9   6   1 55130.6 4945.19   1
   6   9  -2 21943.6 3488.91   1
   9  -2   6 27173.7 2976.72   1
   9   6   2 33162.6 4524.99   1
   9   6   3 103534. 6910.92   1
   3   9   6 88767.4 6603.41   1
   4   9   6 55064.1 5293.98   1
   9   6   4 58809.5 5314.69   1
   5   9   6-1077.78 2872.98   1
   9   6   5 5012.67 2414.72   1
   6   9   6 46675.5 5155.17   1
   9   6   6 47939.6 5104.80   1
   9   6   7 7030.20 3123.48   1
   7   9   6 4983.48 2931.12   1
   9   5   7 17876.8 3531.03   1
   7   9   5 17313.1 3605.53   1
   9   4   7 86604.5 6374.24   1
   7   9   4 71530.2 6003.25   1
   7  -9  -4 76121.6 4478.13   1
   7  -9  -3 87576.9 4146.79   1
   7   9   3 93017.9 6756.17   1
   9   3   7 98556.7 6605.63   1
   9   2   7 62480.7 5228.73   1
   7  -9  -2 58294.0 2693.43   1
   7   9   2 66473.4 5842.64   1
   9   1   7 3527.00 2004.53   1
   7   9   1 5395.34 2786.02   1
   9   7  -1 1120.42 2706.93   1
   7   9   0 9239.54 2982.22   1
   9   0   7 9197.51 2555.81   1
   9   7   0 9785.95 2929.34   1
   9  -7   0 9353.16 1013.57   1
   9   7   1 4940.48 2721.60   1
   7   9  -1 1991.71 2511.00   1
   7   9  -2 43608.4 4709.91   1
   9   7   2 55226.2 5395.98   1
   9   7   3 104029. 7160.20   1
   4   9   7 77770.1 6419.20   1
   9   7   4 77227.9 6372.69   1
   5   9   7 18459.9 3486.76   1
   9   7   5 22178.6 4014.08   1
   6   9   7 3676.88 2562.73   1
   9   7   6 5868.82 2557.34   1
   7   9   7 9810.97 3217.04   1
   9   7   7 9398.74 3416.59   1
   9   7   8 39678.0 5261.70   1
   8   9   7 35048.0 5218.42   1
   9   6   8 45768.8 5480.14   1
   8   9   6 44781.8 5248.01   1
   9   5   8 9204.28 3202.72   1
   8   9   5 11787.3 3538.87   1
   8   9   4 64582.4 6016.58   1
   9   4   8 63391.2 5972.92   1
   8   9   3 36780.2 4860.51   1
   9   3   8 34635.7 4308.71   1
   9   8  -2 7683.58 2900.60   1
   9   2   8 15751.1 3213.08   1
   8   9   2 16778.1 3839.96   1
   8  -9  -2 15246.8 1503.17   1
   9   8  -1 14936.2 3303.67   1
   8   9   1 18904.6 3544.48   1
   9   8   0 1373.09 2568.16   1
   8   9   0 3934.63 2485.52   1
   9   8   1 18611.1 3896.10   1
   8   9  -1 14203.9 3317.63   1
   9   8   2 9883.61 3183.77   1
   8   9  -2 5874.58 2764.40   1
   9   8   3 38587.8 5073.69   1
   9   8   4 61626.7 5959.11   1
   9   8   5 18351.7 3834.46   1
   6   9   8 38246.0 5046.11   1
   9   8   6 37246.3 5039.66   1
   7   9   8 27590.2 4437.03   1
   9   8   7 31288.8 4661.31   1
   8   7   9 33837.6 5174.01   1
   8   9   8-121.320 3265.28   1
   8   8   9 637.778 3203.99   1
   9   8   8-837.277 2642.94   1
   9   9   0 70055.4 6390.42   1
   9   9   1 10305.5 3377.81   1
   9   9  -1 7088.95 2924.59   1
   9   9   2 40738.6 5431.54   1
   9   9  -2 24944.0 3804.52   1
   9   9  -3 10.8635 2962.70   1
   9   9   3 4201.64 2865.61   1
   9   9   4 68674.4 6529.65   1
   9   5   9 27248.0 4352.31   1
   9   9   5 21229.2 4026.84   1
   9   6   9-3394.12 3671.99   1
   9   9   6 1529.39 2509.13   1
   9   7   9 33816.1 5069.23   1
   9   9   7 29922.8 4946.19   1
   9   8   9-1868.90 2551.23   1
   9   9   8-720.650 3210.26   1
   8   9   9-4153.92 3977.08   1
   9   9   9 26915.1 4795.25   1
  10   0   0-2440.28 2158.70   1
   0  10   0 987.289 1352.91   1
   1  10   0 4814.98 1933.58   1
   0  10  -1 5790.29 1648.76   1
   0  10   1 7849.69 2015.00   1
  10   1   0 3389.30 1706.54   1
  -1  10   0 2732.57 1432.98   1
  10   0   1 5138.86 2004.94   1
  10  -1   1 32285.5 3095.56   1
  10   1   1 29462.5 3333.00   1
  -1  10  -1 28659.8 2531.92   1
   1  10   1 31831.1 3157.49   1
  -1  10   1 29027.1 2842.04   1
   1  10  -1 29995.7 3001.37   1
  10  -2   1 305464. 8558.11   1
   2  10   1 288900. 9398.82   1
   1  10  -2 295067. 8629.09   1
  -2  10  -1 290472. 6777.67   1
  10   1   2 302198. 9557.00   1
  -2  10   0 218.722 1127.82   1
   2  10   0 1337.57 1790.32   1
   0  10   2-178.828 1536.08   1
   0  10  -2 1014.75 1315.79   1
  10   0   2 697.535 1664.37   1
  10   2   0-3243.20 2176.44   1
  10   2   1 294802. 9923.87   1
   1 -10  -2 278998. 7829.15   1
   2  10  -1 288449. 9089.35   1
   1  10   2 263350. 9141.84   1
  -1  10  -2 275923. 7267.56   1
  10  -1   2 289657. 8765.49   1
   2  10  -2 64675.9 4585.06   1
   2 -10  -2 70374.5 3791.65   1
   2  10   2 68008.4 4983.57   1
  10  -2   2 74139.3 4321.74   1
  -2  10  -2 65854.6 3106.78   1
  10   2   2 72370.9 5110.56   1
   3 -10  -2 38995.4 2795.63   1
   2  10  -3 36739.5 3576.73   1
  -3  10  -2 40236.4 1996.08   1
  10   2   3 41036.4 4103.37   1
   3  10   2 40372.2 4086.31   1
  10  -3   2 46255.8 3328.46   1
  10  -3   1 40011.6 3130.89   1
   3  10   1 33326.2 3731.05   1
   1  10  -3 33854.6 3163.52   1
  10   1   3 42745.1 3988.19   1
  10   3   0-1496.03 2641.96   1
   0  10   3-2216.30 1987.31   1
  10   0   3 2209.85 1975.25   1
   3  10   0-19.0124 1614.96   1
   0  10  -3-589.941 1391.11   1
  10   3   1 38948.0 4121.06   1
   1  10   3 33351.6 3489.81   1
  10  -1   3 38112.7 3566.08   1
   3  10  -1 38131.9 3828.68   1
  -1  10  -3 35602.1 2738.90   1
   3  10  -2 38551.6 3829.65   1
  -2  10  -3 43139.7 2547.32   1
  10  -2   3 45378.1 3577.17   1
   2  10   3 36978.6 3942.12   1
  10   3   2 40236.6 4067.67   1
   2 -10  -3 41377.0 3182.06   1
  -3  10  -3 38505.2 1914.71   1
   3  10   3 38522.6 4231.21   1
   3 -10  -3 36359.2 2876.83   1
  10  -3   3 41277.9 3207.61   1
   3  10  -3 35908.1 3688.68   1
  10   3   3 42456.0 4392.66   1
  10   3   4 52829.1 4674.94   1
  10  -4   3 45998.5 3131.94   1
   4  10   3 44247.2 4624.36   1
   4 -10  -3 47153.1 3108.80   1
   4  10   2 171212. 8180.01   1
  10   2   4 178677. 8075.62   1
  10  -4   2 173967. 5782.32   1
   4 -10  -2 177177. 5263.26   1
   4  10   1 28819.6 3819.74   1
  10   1   4 31416.5 3682.46   1
  10  -4   1 25361.1 2453.54   1
  10   4   0 231499. 9743.40   1
  10  -4   0 238826. 6997.80   1
  10   0   4 256869. 8704.02   1
   4  10   0 234724. 9142.45   1
   1  10   4 24863.5 3369.49   1
   4  10  -1 26470.9 3557.42   1
  10  -1   4 32889.0 3248.07   1
  -1  10  -4 24772.6 2423.80   1
  10   4   1 26016.0 3508.55   1
   4  10  -2 181259. 8296.57   1
   2  10   4 186244. 8508.65   1
  -2  10  -4 187962. 5319.80   1
  10  -2   4 191040. 7068.15   1
  10   4   2 201736. 8923.80   1
  10  -3   4 47582.6 3511.61   1
   4  10  -3 37507.1 4014.46   1
   3  10   4 34592.6 4073.89   1
  10   4   3 47555.8 4853.79   1
  -3  10  -4 39364.9 2033.12   1
   4  10   4 49588.9 4877.99   1
  10   4   4 58831.5 5191.96   1
  10  -4   4 57094.1 3608.50   1
  10   4   5 13361.5 3194.77   1
   5 -10  -4 12581.1 2027.82   1
   5  10   4 10699.8 2779.44   1
   5 -10  -3 9871.09 1656.75   1
  10  -5   3 8131.73 1382.52   1
  10   3   5 9609.66 2693.29   1
   5  10   3 10133.2 2892.91   1
   5  10   2 90394.0 6292.42   1
  10   2   5 76793.1 5508.68   1
  10  -5   2 94197.6 3866.25   1
   5 -10  -2 85868.2 3436.91   1
   5  10   1 12979.2 3213.64   1
  10  -5   1 8890.73 1513.92   1
  10   1   5 12378.5 2725.71   1
  10   5  -1 7324.26 2363.49   1
  10   5   0 249866. 10395.6   1
  10  -5   0 251338. 6696.31   1
  10   0   5 263619. 9274.49   1
   5  10   0 267179. 10217.2   1
  10  -1   5 9734.67 2278.41   1
  10   5   1 10389.4 2973.01   1
   5  10  -1 9802.07 2678.91   1
   5  10  -2 64929.2 5311.40   1
   2  10   5 74366.8 5811.84   1
  10  -2   5 79987.2 4774.60   1
  10   5   2 81237.0 6144.25   1
  -3  10  -5 7492.56 1225.50   1
   3  10   5 3728.64 2356.24   1
  10  -3   5 9690.05 1845.93   1
  10   5   3 13785.5 3371.78   1
   5  10  -3 3395.52 2112.61   1
  10   5   4 15487.2 3126.77   1
   4  10   5 11667.0 3103.28   1
  10   5   5 51620.2 5089.01   1
   5  10   5 47638.6 4906.41   1
  10   5   6 75121.9 6420.67   1
   6  10   5 64188.7 6056.66   1
   6  10   4 105650. 7201.30   1
  10   4   6 100970. 7047.66   1
   6 -10  -4 107254. 5078.63   1
   6 -10  -3 117141. 4592.40   1
   6  10   3 111027. 7337.57   1
  10   3   6 118174. 7203.99   1
   6  10   2 3211.81 2682.62   1
  10   2   6 3569.18 2354.87   1
   6 -10  -2 2247.50 826.500   1
  10  -6   2 1946.91 811.188   1
  10   6  -1 31759.2 4164.56   1
  10  -6   1 37021.6 2323.32   1
  10   1   6 37617.8 4137.50   1
   6  10   1 40108.1 4854.87   1
  10   0   6 2021.28 1740.64   1
  10  -6   0 1254.71 935.249   1
   6  10   0 2148.91 2631.05   1
  10   6   0-2293.50 3056.96   1
   6  10  -1 26812.7 4074.68   1
  10   6   1 34346.1 4651.26   1
  10  -1   6 28117.5 3433.27   1
  10  -2   6 2544.20 1835.20   1
   6  10  -2 1985.79 2388.42   1
  10   6   2 7197.90 3426.53   1
   6  10  -3 95044.9 6810.97   1
  10   6   3 119841. 7813.89   1
   3  10   6 110759. 7417.94   1
  10   6   4 111601. 7516.49   1
   4  10   6 107861. 7445.99   1
   5  10   6 57955.8 5746.22   1
  10   6   5 67022.6 6031.77   1
   6  10   6-2416.22 2828.89   1
  10   6   6 1030.32 2361.98   1
  10   6   7 119118. 8239.86   1
   7  10   6 108193. 7886.15   1
  10   5   7 4149.36 2275.72   1
   7  10   5 3819.87 2720.58   1
   7  10   4 11180.3 3533.13   1
  10   4   7 11974.9 3345.34   1
  10   3   7 39792.7 4679.52   1
   7  10   3 36709.4 4728.14   1
  10   2   7 75462.6 5931.54   1
   7  10   2 74403.5 6360.38   1
   7  10   1 23199.8 4296.42   1
  10   1   7 18547.1 3501.19   1
  10   7  -1 13898.3 3162.68   1
  10  -7   1 16163.2 1204.23   1
  10  -7   0 11407.4 1270.34   1
  10   0   7 8662.64 2338.05   1
  10   7   0 10019.5 3152.17   1
   7  10   0 10672.0 3022.44   1
   7  10  -1 18198.4 3610.40   1
  10   7   1 19859.3 3537.86   1
  10  -1   7 20566.4 3141.99   1
   7  10  -2 53013.6 5233.53   1
  10   7   2 75883.0 6403.13   1
   7  10  -3 21500.0 3626.52   1
  10   7   3 38083.9 5148.12   1
  10   7   4 9640.40 2997.13   1
   5  10   7 7177.34 3331.63   1
  10   7   5 6807.24 3148.15   1
  10   7   6 105647. 7848.14   1
   6  10   7 98666.6 7662.34   1
   7  10   7 6645.58 3153.38   1
  10   7   7 2694.06 3001.16   1
  10   7   8 12410.4 3763.67   1
   8  10   7 15225.2 3964.09   1
  10   6   8 1537.12 2439.81   1
   8  10   6 2578.69 3221.49   1
  10   5   8 8405.79 3659.09   1
   8  10   5 4359.12 3124.07   1
   8  10   4 76563.5 6703.81   1
  10   4   8 89124.4 6995.78   1
  10   3   8 68021.0 5985.12   1
   8  10   3 65109.5 6246.44   1
  10   2   8 3515.82 2312.99   1
   8  10   2 6847.93 3639.03   1
  10   8  -1 147.572 2852.57   1
  10   1   8 1750.91 2439.30   1
   8  10   1 2731.73 2418.61   1
  10   8   0-1507.81 2403.42   1
   8  10   0 1096.99 2629.25   1
  10  -8  -1-447.846 726.857   1
   8  10  -1-2044.90 2475.32   1
  10   8   1-966.115 2638.25   1
   8  10  -2-2062.08 2697.34   1
  10   8   2 5312.90 3380.90   1
   8  10  -3 51201.7 5493.72   1
  10   8   3 67548.8 6457.50   1
  10   8   4 87956.0 7205.13   1
  10   8   5 7098.81 3095.17   1
  10   8   6 1629.47 3407.24   1
   6  10   8-4433.52 3575.24   1
   7  10   8 9777.99 3652.69   1
  10   8   7 9126.26 3686.54   1
   8  10   8 3388.58 3162.69   1
  10   8   8 4657.06 3276.37   1
  10   8   9 14976.5 4141.63   1
   9  10   8 9567.58 4029.74   1
  10   7   9 10735.8 3527.38   1
   9  10   7 13326.0 4427.56   1
  10   6   9 102801. 8203.02   1
   9  10   6 108453. 8501.37   1
  10   5   9 15109.9 3944.52   1
   9  10   5 16248.5 4307.73   1
  10   4   9 25050.0 4290.45   1
   9  10   4 22938.3 4567.52   1
   9  10   3 8351.15 3596.99   1
  10   9  -3-500.083 3599.88   1
  10   9  -2 86717.0 7409.22   1
   9  10   2 101116. 7968.89   1
   9  10   1 20474.1 4439.43   1
  10   9  -1 11046.0 3173.66   1
  10   9   0 1352.19 2738.30   1
   9  10   0 4277.13 3350.03   1
   9  10  -1 14058.8 3786.76   1
  10   9   1 16211.0 3633.13   1
   9  10  -2 99816.2 7900.48   1
  10   9   2 105217. 8165.22   1
  10   9   3 6411.64 3314.23   1
   9  10  -3-225.123 4061.29   1
  10   9   4 23313.0 4198.70   1
  10   9   5 12224.5 3453.44   1
  10   9   6 108866. 8464.38   1
  10   9   7 10843.9 3603.50   1
  10   9   8 8792.57 3621.44   1
   8  10   9 6988.41 4255.84   1
   9  10   9 875.845 3473.79   1
  10   9   9-3518.80 3431.45   1
  10  10   0 6909.38 3512.20   1
  10  10  -1 142194. 9678.44   1
  10  10   1 158136. 9893.97   1
  10  10   2 18883.1 4668.86   1
  10  10  -2 9354.10 3104.39   1
  10  10  -3 17162.5 4290.22   1
  10  10   3 32457.2 4858.14   1
  10  10  -4-2152.29 4299.12   1
  10  10   4 9185.62 3521.52   1
  10  10   5 17006.7 4322.36   1
  10  10   6 19705.2 4568.81   1
  10  10   7 74756.1 7494.44   1
  10  10   8-452.630 3693.72   1
  10  10   9 25999.0 5406.21   1
  11   0   0-238.412 2033.43   1
   0  11   0 1995.04 1634.96   1
  11   0   1 43730.5 4059.93   1
  11   1   0 45507.7 4385.58   1
  11  -1   0 41963.7 3896.79   1
   0  11   1 45761.3 3833.79   1
   1  11   0 47314.1 3989.62   1
   0  11  -1 44486.7 3620.83   1
  -1  11   0 45701.3 3437.32   1
  -1  11   1 14015.2 2348.54   1
   1  11  -1 15036.0 2557.97   1
  11  -1   1 17408.8 2640.55   1
  11   1   1 19112.2 3118.54   1
   1  11   1 19084.0 2954.11   1
  -1  11  -1 17409.1 2247.56   1
  -2  11  -1 15168.9 1928.23   1
  11  -2   1 16040.0 2479.55   1
   1  11  -2 11847.5 2298.79   1
  11   1   2 17739.0 2959.57   1
   2  11   1 16065.3 2870.40   1
   2  11   0 16714.2 2912.51   1
   0  11   2 11381.0 2389.72   1
   0  11  -2 13061.1 2198.63   1
  11  -2   0 10737.0 2065.31   1
  -2  11   0 12521.3 2010.63   1
  11   0   2 13573.5 2717.66   1
  11   2   0 13875.4 3009.26   1
  -1  11  -2 13056.1 2138.68   1
   1  11   2 12936.7 2639.51   1
   2  11  -1 14864.1 2666.35   1
  11   2   1 14632.7 2982.79   1
  11  -1   2 15823.5 2657.81   1
   2  11  -2 31841.0 3479.37   1
   2 -11  -2 32615.9 2820.00   1
  -2  11  -2 31534.0 2490.47   1
   2  11   2 31924.8 3932.95   1
  11   2   2 35306.9 4024.78   1
  11  -2   2 32755.7 3320.89   1
   3 -11  -2 820.056 1116.28   1
  11  -3   2 1550.12 1588.47   1
  11   2   3 2379.28 2531.75   1
   2  11  -3-913.308 1873.43   1
   3  11   2 2576.91 2172.90   1
   3  11   1 3613.63 2343.00   1
  11  -3   1 2932.05 1458.88   1
  11   1   3 4742.10 2308.62   1
   1  11  -3 1535.58 1517.39   1
  11   3   0 181881. 8744.80   1
  11  -3   0 171673. 6701.69   1
   0  11   3 186819. 8286.55   1
   3  11   0 188454. 8315.91   1
  11   0   3 191670. 8134.01   1
   0  11  -3 178444. 6680.91   1
  11  -1   3 3012.16 1909.05   1
   1  11   3 1142.19 2068.40   1
   3  11  -1 2802.30 1952.33   1
  -1  11  -3 3070.29 1404.29   1
  11   3   1-443.231 2120.61   1
  -2  11  -3 532.882 941.592   1
  11  -2   3 1593.99 1646.09   1
   3  11  -2 329.703 1854.40   1
   2  11   3 815.951 2094.30   1
  11   3   2 234.570 2385.96   1
   3  11  -3 84344.8 5716.37   1
   3  11   3 89745.5 6313.78   1
  11  -3   3 95098.1 5067.24   1
  11   3   3 99059.9 6662.82   1
   3 -11  -3 91521.0 4648.05   1
   3  11  -4 70476.3 5500.46   1
  11  -4   3 90942.1 4580.14   1
   4  11   3 83569.1 6280.17   1
  11   3   4 84463.2 6160.42   1
   4 -11  -3 80517.7 4184.98   1
  11   2   4 394.552 2097.28   1
  11  -4   2 1481.55 1434.46   1
   4 -11  -2 1734.21 987.255   1
   2  11  -4-3212.47 2270.47   1
   4  11   2 895.654 1879.28   1
  11   1   4 11764.5 2571.47   1
   4  11   1 10258.1 2826.16   1
  11   4  -1 9793.15 2475.84   1
   1  11  -4 8998.91 1948.09   1
  11  -4   1 10741.8 1947.65   1
   0  11  -4 31801.2 3058.13   1
  11  -4   0 37139.7 3232.13   1
  11   4   0 37931.3 4384.59   1
  11   0   4 37514.1 3934.78   1
   4  11   0 43442.3 4656.13   1
  11   4   1 9580.06 2817.37   1
  -1  11  -4 9833.30 1904.31   1
   4  11  -1 11642.4 2959.88   1
  11  -1   4 12435.8 2525.49   1
   1  11   4 8193.00 2584.34   1
   2  11   4-624.804 2331.26   1
   4  11  -2 1119.03 2059.61   1
  -2  11  -4 698.514 1036.89   1
  11  -2   4 1112.57 1800.94   1
  11   4   2-89.7576 2045.40   1
   4  11  -3 72319.6 5663.42   1
  11  -3   4 88247.2 5028.39   1
   3  11   4 83213.2 6327.03   1
  11   4   3 96628.3 6813.54   1
  11   4   4 5677.78 2802.51   1
  11  -4   4 4619.32 1534.12   1
   4  11   4 7462.67 2848.70   1
  11  -5   4 32766.5 2727.45   1
   5  11   4 36062.0 4808.92   1
  11   4   5 30882.6 4207.76   1
  11  -5   3 8174.42 1590.77   1
   5 -11  -3 9612.42 1636.59   1
   5  11   3 9812.13 3223.27   1
  11   3   5 12332.3 3153.45   1
   5 -11  -2 42330.0 2572.54   1
  11   2   5 39145.8 4297.36   1
  11  -5   2 39472.5 2873.71   1
   5  11   2 39026.3 4633.15   1
  11   5  -1 123336. 7807.30   1
  11   1   5 128992. 7182.46   1
   5  11   1 126420. 7659.26   1
  11  -5   1 119302. 4898.22   1
  11   5   0 62292.3 5620.95   1
  11  -5   0 63301.6 3699.06   1
   5  11   0 61297.9 5431.27   1
  11   0   5 69199.0 5073.89   1
  -1  11  -5 123261. 5454.45   1
  11  -1   5 141284. 6997.59   1
   5  11  -1 124471. 7460.96   1
  11   5   1 131596. 7994.80   1
  -2  11  -5 26584.7 2431.33   1
   2  11   5 24980.8 3684.25   1
  11  -2   5 27961.3 3389.98   1
   5  11  -2 25651.4 3908.64   1
  11   5   2 30648.5 4513.81   1
   3  11   5 5780.65 2336.68   1
  11  -3   5 8164.92 2175.42   1
  11   5   3 11245.0 3321.34   1
   5  11  -3 830.458 2649.44   1
  11   5   4 40595.8 4818.14   1
   4  11   5 34785.9 4629.70   1
  11  -4   5 42932.6 3447.01   1
   5  11   5 8363.22 3153.25   1
  11   5   5 12732.1 3424.24   1
   6  11   5 12560.1 3862.05   1
  11   5   6 13796.0 3694.38   1
  11   4   6 7986.26 2998.14   1
   6  11   4 6590.33 3005.95   1
  11  -6   3 27376.7 2098.60   1
  11   3   6 29795.9 4349.47   1
   6  11   3 28740.0 4441.32   1
  11   2   6 100138. 6800.72   1
  11  -6   2 98712.3 3806.41   1
   6  11   2 97879.6 7085.76   1
  11   1   6 6890.03 2552.60   1
  11  -6   1 10008.7 1597.19   1
   6  11   1 10577.6 3549.27   1
  11   6  -1 5250.21 2341.22   1
  11  -6   0 30716.4 2476.26   1
  11   0   6 37774.6 4084.44   1
   6  11   0 34508.5 4664.68   1
  11   6   0 34892.2 4621.20   1
   6  11  -1 4414.06 2723.54   1
  11   6   1 7164.38 2906.31   1
  11  -1   6 9115.96 2751.09   1
   6  11  -2 99445.5 7151.29   1
  11  -2   6 106899. 6148.92   1
  11   6   2 104232. 7449.91   1
   3  11   6 27456.6 4282.08   1
  11  -3   6 30414.2 3442.44   1
   6  11  -3 19080.2 3425.55   1
  11   6   4 8808.32 3266.24   1
   4  11   6 5049.27 2918.34   1
   6  11  -4 3239.68 2837.74   1
   5  11   6 7869.45 2950.04   1
  11   6   5 12773.6 3403.98   1
   6  11   6 27352.4 4814.83   1
  11   6   6 26725.1 4717.26   1
  11   6   7 31960.7 4773.01   1
   7  11   6 32676.5 4749.05   1
  11   5   7 10963.9 3424.53   1
   7  11   5 13870.9 3585.88   1
  11   4   7 12809.2 3390.28   1
   7  11   4 19535.4 4309.70   1
  11   3   7 8529.53 3138.21   1
   7  11   3 11813.6 3790.68   1
   7  11   2 12043.6 3192.47   1
  11   2   7 8417.42 2933.77   1
  11   7  -2 2216.00 3762.91   1
  11   7  -1 58003.2 5957.38   1
  11   1   7 73290.8 5941.00   1
   7  11   1 78704.3 6778.57   1
  11   7   0 100888. 7596.38   1
  11   0   7 118068. 7219.42   1
   7  11   0 108641. 7676.13   1
  11  -7   0 101811. 3710.62   1
  11  -1   7 65427.5 5212.52   1
  11   7   1 59863.8 6056.42   1
   7  11  -1 63863.0 6222.76   1
  11   7   2 9808.04 3445.64   1
   7  11  -2 6827.19 3104.00   1
  11   7   3 11843.1 4140.48   1
   7  11  -3-449.009 3494.39   1
   7  11  -4 14263.4 3424.81   1
  11   7   4 20630.3 4166.88   1
   5  11   7 7041.72 2879.89   1
  11   7   5 13686.6 3825.03   1
  11   7   6 34445.8 5384.05   1
   6  11   7 21773.2 4425.83   1
   7  11   7 21171.2 4249.44   1
  11   7   7 23459.9 4487.94   1
   8  11   7 20521.8 4740.48   1
  11   7   8 24674.6 4624.45   1
  11   6   8 23412.5 4738.46   1
   8  11   6 31845.5 5295.73   1
  11   5   8 4608.35 3018.17   1
   8  11   5 8380.63 4042.88   1
  11   4   8 7097.78 3205.21   1
   8  11   4 4947.97 3522.05   1
  11   3   8 32657.9 4761.42   1
  11   8  -3 19694.0 3854.05   1
   8  11   3 33886.0 5124.43   1
  11   2   8 60175.3 5808.49   1
   8  11   2 55124.3 6170.60   1
  11   8  -2 46502.0 5410.00   1
  11   8  -1 78673.3 7166.24   1
  11   1   8 99183.4 7148.51   1
   8  11   1 91253.6 7340.21   1
   8  11   0 67343.4 6648.88   1
  11   0   8 65644.2 5690.19   1
  11   8   0 58384.7 6292.67   1
  11   8   1 89749.5 7471.27   1
   8  11  -1 92990.9 7660.35   1
   8  11  -2 45275.3 5793.64   1
  11   8   2 55562.5 5827.58   1
  11   8   3 38102.8 5292.91   1
   8  11  -3 28818.5 4323.22   1
  11   8   4 8219.52 3616.50   1
   8  11  -4 4004.30 2983.38   1
  11   8   5 7732.92 3290.30   1
   6  11   8 32446.8 5281.26   1
  11   8   6 37212.3 5279.77   1
   7  11   8 25685.2 4882.70   1
  11   8   7 27009.1 4964.46   1
   8  11   8 18006.1 4628.83   1
  11   8   8 14522.3 4089.29   1
  11   8   9 18962.0 4409.91   1
   9  11   8 16000.6 4261.89   1
  11   7   9 6337.59 3242.82   1
   9  11   7 13056.1 4405.23   1
  11   6   9 23190.3 4763.38   1
   9  11   6 23615.1 5195.73   1
  11   5   9 7646.25 3166.05   1
   9  11   5 16662.5 4327.23   1
  11   4   9 7145.42 3432.02   1
   9  11   4 9990.75 3795.13   1
   9  11   3 15887.6 4251.23   1
  11   3   9 18621.5 3895.31   1
  11   9  -3 15037.0 3454.37   1
   9  11   2 11734.6 4249.60   1
  11   9  -2 4674.47 3758.80   1
   9  11   1 15290.5 4496.79   1
  11   9  -1 6925.57 3353.20   1
  11   9   0 54703.9 6462.32   1
   9  11   0 57714.7 6635.29   1
   9  11  -1 16787.6 4336.60   1
  11   9   1 11697.3 4153.96   1
   9  11  -2 5183.90 3095.79   1
  11   9   2 12864.6 4524.88   1
  11   9   3 15584.0 4061.57   1
   9  11  -3 8497.66 3187.14   1
   9  11  -4-1347.12 3912.30   1
  11   9   4 5865.90 3762.78   1
  11   9   5 9884.65 4021.59   1
  11   9   6 28582.3 5540.20   1
  11   9   7 8099.29 3905.60   1
  11   9   8 16940.6 4571.97   1
   8  11   9 9672.79 3632.75   1
   9  11   9 40383.5 6532.74   1
  11   9   9 36551.6 5723.21   1
  11   8  10 8539.35 3747.62   1
  10  11   8 18056.3 5107.67   1
  11   7  10 6255.57 3208.13   1
  10  11   7 5678.59 4304.96   1
  10  11   6 14878.4 4611.60   1
  10  11   5 21004.4 4801.44   1
  11  10  -4-8655.08 5517.45   1
  10  11   4-1726.15 2967.90   1
  10  11   3 8350.67 3588.82   1
  11  10  -3-4465.56 4327.93   1
  10  11   2 56684.2 6855.49   1
  11  10  -2 39055.9 5685.02   1
  11  10  -1 19095.1 4672.87   1
  10  11   1 27525.0 5622.40   1
  10  11   0 13384.7 4356.64   1
  11  10   0 9344.46 3782.50   1
  10  11  -1 14863.7 3725.05   1
  11  10   1 18111.3 4512.07   1
  11  10   2 40698.2 6319.74   1
  10  11  -2 29797.0 5244.83   1
  11  10   3 9855.58 3868.55   1
  10  11  -3 6652.69 2986.38   1
  10  11  -4-3095.45 4528.55   1
  11  10   4 2384.80 3403.06   1
  11  10   5 20210.5 4983.91   1
  11  10   6 16592.6 4375.16   1
  11  10   7 3195.34 2999.54   1
  11  10   8 14037.2 4511.24   1
  11  11   0 4388.99 3134.45   1
  11  11  -1 12528.2 4511.52   1
  11  11   1 23097.9 5582.24   1
  11  11   2 12758.3 4575.17   1
  11  11  -2 8886.72 4033.69   1
  11  11  -3 2352.78 3681.65   1
  11  11   3 1105.64 2502.88   1
  11  11  -4 4235.06 4217.50   1
  11  11   4 9437.69 3874.61   1
  11  11  -5-118.582 4143.32   1
  11  11   5 5653.07 3803.85   1
  11  11   6-1377.30 3421.21   1
  11  11   7 16766.8 5037.18   1
  12   0   0 90777.9 5936.04   1
   0  12   0 89780.2 5331.95   1
  -1  12   0 2417.95 1460.89   1
  12   0   1 5559.61 2360.78   1
  12   1   0-1320.38 2651.51   1
  12  -1   0 1778.78 1855.15   1
   0  12   1 2194.38 1669.85   1
   1  12   0 3934.77 1941.63   1
   0  12  -1 2526.24 1741.65   1
  12  -1   1 199782. 8233.41   1
  12   1   1 207037. 9063.69   1
  -1  12   1 204405. 7783.78   1
  -1  12  -1 198307. 6943.08   1
   1  12   1 195723. 8333.62   1
   1  12  -1 203267. 8087.51   1
  -2  12  -1 64304.6 3679.09   1
   2  12   1 70199.2 5525.43   1
   1  12  -2 69054.6 4915.50   1
  12   1   2 69372.2 5449.14   1
  12  -2   1 64544.4 4654.78   1
  12   2   0 58163.9 5128.57   1
  12  -2   0 55861.5 4388.07   1
   0  12   2 51567.0 4506.39   1
   2  12   0 58526.8 4923.92   1
   0  12  -2 60816.4 4354.08   1
  12   0   2 54435.6 4744.14   1
  12   2   1 73610.4 5802.24   1
   1  12   2 75033.3 5386.16   1
  -1  12  -2 75912.1 4254.87   1
   2  12  -1 75656.6 5470.10   1
  12  -1   2 79006.3 5350.43   1
  -2  12  -2 124689. 4822.08   1
   2  12   2 121576. 7256.79   1
  12  -2   2 133213. 6450.42   1
   2  12  -2 132977. 6915.93   1
  12   2   2 137740. 7730.99   1
   3  12   2 82737.2 6247.79   1
  12   2   3 83648.2 6175.44   1
  12  -3   2 81773.6 4913.87   1
   2  12  -3 73682.4 5274.31   1
  12  -3   1 13345.8 2432.63   1
  12   1   3 16493.6 3287.77   1
  12   3  -1 11453.8 2878.15   1
   3  12   1 14794.9 2981.16   1
   1  12  -3 17299.8 2753.06   1
   3  12   0 270.817 2154.11   1
  12   3   0-605.704 2320.02   1
  12   0   3 976.809 2051.27   1
  12  -3   0-792.036 1904.86   1
   0  12  -3 2602.52 1716.03   1
  -1  12  -3 20126.6 2488.97   1
  12  -1   3 19161.4 3067.27   1
   1  12   3 13954.5 2940.81   1
  12   3   1 16997.0 3469.85   1
   3  12  -1 19354.2 3311.79   1
   2  12   3 82739.1 6301.95   1
  12  -2   3 86684.4 5410.54   1
  12   3   2 87885.9 6444.03   1
   3  12  -2 78581.6 5828.75   1
  12   3   3 13161.3 3491.61   1
   3  12  -3 7849.87 2329.01   1
   3  12   3 12438.3 3311.93   1
  12  -3   3 11435.5 2457.35   1
  12   3   4 22951.9 3759.87   1
   3  12  -4 19032.7 3276.87   1
   4  12   3 23521.5 4037.81   1
  12  -4   3 26732.0 2834.81   1
  12   2   4 2575.44 2477.18   1
   2  12  -4 6183.99 2199.40   1
  12  -4   2 9320.26 2133.07   1
   4  12   2 7409.41 2759.11   1
   4  12   1 3869.69 2409.66   1
  12   1   4 4749.02 2256.22   1
  12   4  -1-3394.79 3666.45   1
  12  -4   1 4043.26 1738.53   1
   1  12  -4 1553.45 1603.28   1
  12  -4   0-532.067 1584.86   1
   0  12  -4 2026.05 1495.91   1
   4  12   0 3728.74 2778.95   1
  12   0   4 444.739 2048.95   1
  12   4   0-1443.88 2427.52   1
  12   4   1 2595.71 2436.01   1
   1  12   4 1981.50 2333.54   1
   4  12  -1 3052.17 2610.85   1
  -1  12  -4 1753.53 1305.36   1
  12  -1   4 1331.83 1776.98   1
   4  12  -2 9527.14 2910.74   1
   2  12   4 6791.39 2700.18   1
  12   4   2 7938.74 3089.11   1
  12  -2   4 5392.61 2066.53   1
   3  12   4 25138.8 3971.88   1
  12   4   3 28763.3 4343.07   1
   4  12  -3 19719.6 3493.82   1
  12  -3   4 25714.0 3058.78   1
   4  12   4 73939.2 6306.81   1
  12  -4   4 86871.8 4949.15   1
  12   4   4 87155.7 6782.44   1
  12  -5   4 26702.0 2707.75   1
   5  12   4 26640.3 4541.30   1
  12   4   5 23308.1 4101.52   1
   3  12  -5 43267.1 4611.22   1
  12  -5   3 57453.8 3685.56   1
  12   3   5 50543.9 5137.37   1
   5  12   3 54463.3 5668.03   1
   2  12  -5 11096.9 2545.29   1
   5  12   2 14317.5 3620.09   1
  12   2   5 15784.3 3352.09   1
  12  -5   2 12952.5 1936.43   1
  12   5  -1 102301. 7689.26   1
   1  12  -5 91168.7 5752.45   1
  12   1   5 116966. 7080.33   1
   5  12   1 100126. 7199.43   1
  12  -5   1 113968. 5107.88   1
   0  12  -5 3824.55 1797.20   1
  12  -5   0 2549.53 1247.50   1
  12   0   5 4879.49 2745.18   1
  12   5   0 1407.94 2654.11   1
   5  12   0 5025.98 3154.77   1
  12  -1   5 115196. 6718.89   1
   5  12  -1 101537. 7138.94   1
  12   5   1 105361. 7492.85   1
   5  12  -2 8254.38 3000.00   1
   2  12   5 6993.22 2878.52   1
  12  -2   5 12055.8 2699.47   1
  12   5   2 14210.9 3961.12   1
   5  12  -3 52387.2 5448.55   1
   3  12   5 59614.7 5816.88   1
  12   5   3 65222.5 6231.22   1
  12  -3   5 65165.2 4862.79   1
  12   5   4 19367.3 3650.10   1
  12  -4   5 19299.6 2652.11   1
   4  12   5 19296.8 3943.16   1
   5  12  -4 18020.6 3417.64   1
   5  12   5 18071.4 3870.82   1
  12   5   5 23424.9 4253.45   1
   6  12   5 24005.3 4577.86   1
  12   5   6 23749.7 4239.52   1
   6  12   4 4982.79 3386.89   1
  12   4   6 2217.98 2904.09   1
  12   3   6 15256.1 3511.60   1
   6  12   3 13816.6 3889.08   1
  12   6  -2 33742.1 4667.45   1
  12   2   6 38865.3 4659.80   1
   6  12   2 42813.4 5224.47   1
   6  12   1 41897.9 5328.07   1
  12   6  -1 32929.0 4767.57   1
  12   1   6 35711.7 4453.56   1
  12  -6   1 34893.4 2710.61   1
  12   6   0 144306. 9201.21   1
  12   0   6 141070. 7846.20   1
   6  12   0 146516. 8867.87   1
  12  -6   0 135304. 5252.60   1
  12   6   1 35509.5 5097.68   1
  12  -6  -1 29950.1 2742.71   1
  12  -1   6 37125.7 4275.53   1
   6  12  -1 31839.3 4576.31   1
   6  12  -2 33774.5 4645.11   1
  12  -2   6 41174.6 4274.67   1
  12   6   2 38956.1 5302.05   1
  12  -3   6 19752.6 3008.63   1
  12   6   3 16799.9 4442.37   1
   6  12  -3 11484.9 3502.90   1
  12   6   4 1024.29 2889.60   1
   4  12   6 2275.24 3150.15   1
   6  12  -4-3280.44 3416.54   1
   5  12   6 13458.2 3789.27   1
  12   6   5 15328.7 4035.59   1
   6  12   6 245073. 12315.6   1
  12   6   6 248849. 12166.3   1
   7  12   6 36955.2 5455.96   1
  12   6   7 33712.4 5375.55   1
  12   5   7 121.327 3126.67   1
   7  12   5 5730.24 3429.59   1
  12   4   7 2093.76 2856.57   1
   7  12   4 1696.33 2639.72   1
  12   3   7 28942.8 4244.41   1
   7  12   3 26893.5 4417.35   1
   7  12   2 2381.88 2550.86   1
  12   7  -2-727.473 3153.93   1
  12   2   7 3785.56 2357.88   1
  12   7  -1 8874.86 3066.63   1
   7  12   1 15776.6 4382.83   1
  12   1   7 8905.25 3135.41   1
  12   0   7 15583.1 3570.00   1
  12   7   0 14382.8 3739.05   1
   7  12   0 20517.2 4538.83   1
  12  -1   7 12732.6 2817.79   1
   7  12  -1 19000.6 4297.15   1
  12   7   1 13183.7 3688.53   1
  12  -2   7 771.250 2288.52   1
   7  12  -2 556.277 2915.44   1
  12   7   2 5268.22 3570.05   1
  12   7   3 50385.7 6289.27   1
   7  12  -3 37105.9 5323.88   1
  12   7   4 1956.30 2866.12   1
   7  12  -4-1334.33 3688.49   1
   5  12   7 2464.63 3697.04   1
  12   7   5 5791.11 3073.50   1
   7  12  -5-3949.75 4550.47   1
   6  12   7 25349.9 5037.51   1
  12   7   6 33434.8 5646.06   1
   7  12   7 2857.33 2983.76   1
  12   7   7 553.217 3627.25   1
   8  12   7 2578.81 3629.67   1
  12   7   8 1502.02 3636.36   1
  12   6   8 45182.1 6076.77   1
   8  12   6 43810.0 6398.90   1
  12   5   8 15353.5 3804.48   1
   8  12   5 8419.38 3923.84   1
  12   4   8 2805.30 2950.72   1
   8  12   4 7209.04 3421.90   1
  12   3   8 19349.4 4355.89   1
   8  12   3 20772.9 4183.15   1
  12   8  -2 35052.4 5123.43   1
  12   2   8 45805.3 5419.20   1
   8  12   2 47253.9 5698.18   1
  12   1   8 14931.8 3695.22   1
   8  12   1 16844.6 4297.69   1
  12   8  -1 10330.1 4109.08   1
  12   8   0 11038.0 4316.59   1
  12   0   8 12025.8 3334.20   1
   8  12   0 12819.7 3811.85   1
  12   8   1 25021.6 5248.65   1
   8  12  -1 18651.3 4185.02   1
   8  12  -2 49453.7 6019.17   1
  12   8   2 64376.3 7060.45   1
  12   8   3 25657.0 5131.70   1
   8  12  -3 5101.44 3186.15   1
  12   8   4 6270.20 3530.05   1
   8  12  -4 877.612 3654.37   1
   8  12  -5 638.750 4066.36   1
  12   8   5 7316.96 3604.64   1
  12   8   6 45812.8 6175.35   1
   7  12   8-4230.27 4312.79   1
  12   8   7 3946.72 3765.35   1
  12   8   8 59926.6 7595.31   1
   8  12   8 70272.9 7584.29   1
   9  12   8 2442.53 3753.13   1
  12   8   9-3634.26 4247.49   1
  12   7   9 22011.8 5139.33   1
   9  12   7 23049.3 5033.92   1
  12   6   9 25387.9 5392.36   1
   9  12   6 20267.4 5155.06   1
  12   5   9 36590.2 5540.97   1
   9  12   5 36675.1 5734.32   1
  12   4   9 8592.02 3055.09   1
   9  12   4 8854.87 3306.92   1
  12   9  -4 1670.04 4906.56   1
  12   9  -3 28999.4 5397.81   1
  12   3   9 47199.3 5959.21   1
   9  12   3 39593.0 5629.65   1
  12   9  -2 36976.5 5681.66   1
   9  12   2 39592.4 5726.31   1
  12   2   9 47147.2 5850.74   1
  12   9  -1 15565.7 4429.31   1
   9  12   1 29759.1 5667.44   1
  12   9   0 291.166 2403.30   1
   9  12   0 2580.48 3429.20   1
  12   9   1 20617.0 4619.24   1
   9  12  -1 16178.9 4236.52   1
   9  12  -2 43960.3 5915.86   1
  12   9   2 51321.4 6558.72   1
  12   9   3 43479.3 6224.28   1
   9  12  -3 35897.7 5637.56   1
   9  12  -4 2713.89 4075.04   1
  12   9   4 9495.92 3899.56   1
   9  12  -5 17807.8 4800.75   1
  12   9   5 37470.0 6028.22   1
  12   9   6 27908.2 5870.70   1
  12   9   7 26150.8 5180.06   1
  12   9   8-298.425 3514.91   1
  10  12   7 12305.5 4744.47   1
  12   7  10 20057.7 5165.23   1
  12   6  10 18183.8 4832.85   1
  10  12   6 21882.3 5296.68   1
  10  12   5 31543.2 5607.10   1
  12  10  -4-2566.59 4975.57   1
  10  12   4 5067.14 3746.90   1
  12  10  -3-7592.90 5048.19   1
  10  12   3 2617.38 3541.14   1
  12  10  -2 63682.2 7171.55   1
  10  12   2 73551.8 7345.78   1
  12  10  -1-3646.58 3790.88   1
  10  12   1 9408.37 4899.88   1
  10  12   0 43978.1 6362.05   1
  12  10   0 39996.0 6371.08   1
  12  10   1 7065.17 4594.80   1
  10  12  -1 2814.92 3441.87   1
  12  10   2 71347.0 7496.77   1
  10  12  -2 68492.8 7584.27   1
  12  10   3 1285.33 3432.13   1
  10  12  -3-5249.93 4475.89   1
  10  12  -4 1539.96 4278.49   1
  12  10   4 8953.62 4255.60   1
  10  12  -5 27932.8 5601.91   1
  12  10   5 36636.1 5876.98   1
  12  10   6 6303.82 3533.75   1
  12  10   7 20252.4 5424.61   1
  12  11  -5-1638.93 4546.29   1
  11  12   5 5452.43 4091.01   1
  12  11  -4 1631.85 3694.06   1
  11  12   4 4073.62 3238.72   1
  12  11  -3 3648.23 3528.52   1
  11  12   3 7272.41 4413.63   1
  11  12   2 15024.2 4466.11   1
  12  11  -2 15191.1 4469.47   1
  11  12   1 38148.3 6724.17   1
  12  11  -1 25872.4 5208.29   1
  11  12   0 15758.4 4491.86   1
  12  11   0 9541.14 4838.20   1
  12  11   1 42389.6 6390.35   1
  11  12  -1 39943.1 6488.69   1
  11  12  -2 7985.19 4289.87   1
  12  11   2 20876.2 5523.75   1
  12  11   3 1346.49 2726.20   1
  11  12  -3 380.913 4038.67   1
  11  12  -4-3060.55 4988.61   1
  12  11   4 4156.72 3600.67   1
  11  12  -5-358.792 5128.39   1
  12  11   5 9171.17 4381.51   1
  11  12  -6 1803.59 4854.28   1
  12  12   0 50132.7 7259.37   1
  12  12   1 22134.5 6092.10   1
  12  12  -1 5830.46 4188.13   1
  12  12  -2 10504.0 3939.36   1
  12  12   2 4435.64 2882.46   1
  12  12  -3 4895.99 3729.40   1
  12  12   3 15254.2 5410.54   1
  12  12  -4 37423.8 6571.62   1
  13   0   0 673.187 2148.11   1
   0  13   0 488.806 1655.73   1
  13   0  -1 21683.8 3457.33   1
  13   1   0 27620.1 3898.58   1
  13  -1   0 24662.2 3592.18   1
  13   0   1 24961.2 3491.77   1
  -1  13   0 27926.7 3085.18   1
   0  13   1 21567.1 3132.12   1
   1  13   0 25048.2 3398.16   1
   0  13  -1 26010.4 3261.55   1
  13  -1   1 12933.8 2941.64   1
  13   1   1 10653.3 2988.94   1
  13   1  -1 9645.40 2805.40   1
  -1  13   1 13183.8 2536.40   1
  -1  13  -1 7370.42 1816.08   1
   1  13   1 8515.87 2575.50   1
   1  13  -1 12215.8 2700.90   1
  13  -1  -1 11499.8 2613.10   1
  13  -2   1 12955.0 2798.05   1
   1  13  -2 13621.2 2643.86   1
  13   2  -1 6807.72 2300.41   1
   2  13   1 16046.6 3424.14   1
  13   1   2 19216.4 3769.56   1
  13   2   0 81885.2 6397.53   1
  13  -2   0 83406.0 5617.40   1
   0  13   2 85971.1 5889.04   1
   2  13   0 85145.6 5981.33   1
   0  13  -2 85626.5 5232.83   1
  13   0   2 84933.6 5953.38   1
   2  13  -1 17668.3 3314.16   1
  13   2   1 12598.8 3080.34   1
   1  13   2 15142.9 3102.80   1
  13  -1   2 12551.0 2766.41   1
  13  -2  -1 12880.8 2732.46   1
   2  13   2 60321.7 5487.67   1
   2  13  -2 58823.8 5118.03   1
  13  -2   2 67449.5 5035.36   1
  13   2   2 67650.4 5946.43   1
  13   2   3 37512.2 4812.32   1
   3  13   2 30759.6 4374.30   1
   2  13  -3 31010.3 3958.91   1
  13  -3   2 34623.0 3852.50   1
  13   3  -1 1787.71 2470.86   1
  13   1   3 13055.8 3421.40   1
   1  13  -3 8991.69 2648.18   1
   3  13   1 7500.62 2861.60   1
  13  -3   1 3496.49 1813.80   1
  13  -3   0 41650.3 3883.06   1
   3  13   0 44990.7 4747.35   1
  13   0   3 47440.3 4830.06   1
   0  13  -3 33706.7 3563.79   1
  13   3   0 39975.5 5015.46   1
  13   3   1 5273.31 3001.77   1
  13  -1   3 7711.85 2557.87   1
   1  13   3 1025.23 2308.49   1
   3  13  -1 6643.39 2631.84   1
  13  -3  -1 4710.61 1907.70   1
   2  13   3 32080.2 4359.29   1
  13  -2   3 40170.6 3948.89   1
   3  13  -2 39625.9 4537.35   1
  13   3   2 48874.3 5574.23   1
   3  13   3 73798.4 6369.13   1
  13  -3   3 74553.4 5066.34   1
  13   3   3 79007.3 6595.22   1
   3  13  -3 71507.6 5740.24   1
   3  13  -4 69497.3 5814.18   1
   4  13   3 83118.1 6917.75   1
  13  -4   3 82257.4 5023.96   1
  13   3   4 79811.3 6706.01   1
  13   2   4 3856.49 2516.95   1
  13  -4   2 1888.54 1752.81   1
   2  13  -4 1969.02 1955.29   1
   4  13   2 1213.25 2260.47   1
  13   1   4 17599.9 3263.51   1
   1  13  -4 21248.1 3096.51   1
  13  -4   1 20138.3 2924.71   1
  13   4  -1 10838.7 2959.52   1
   4  13   1 15510.5 3474.57   1
   4  13   0 278.184 2177.04   1
  13  -4   0 473.983 1709.76   1
  13   4   0 3833.27 3269.60   1
  13   0   4-743.024 2171.63   1
  13   4   1 18009.0 3631.82   1
   4  13  -1 18710.6 3768.53   1
  13  -4  -1 14618.2 2484.23   1
  13  -1   4 13659.0 2937.94   1
   2  13   4-1858.43 2875.25   1
  13   4   2 4349.38 3194.31   1
   4  13  -2 6194.79 2869.72   1
  13  -2   4 4235.83 2246.42   1
   3  13   4 71118.5 6389.67   1
  13  -3   4 75005.2 5124.94   1
  13   4   3 85510.6 7201.66   1
   4  13  -3 75054.0 6146.04   1
  13   4   4 37085.8 5000.72   1
   4  13   4 40320.1 5162.61   1
  13  -4   4 42336.5 3798.23   1
   4  13  -4 29303.6 4331.30   1
   5  13   4 19330.6 4036.45   1
   4  13  -5 17829.7 3397.11   1
  13   4   5 22119.3 4032.73   1
   3  13  -5 42160.5 4713.91   1
   5  13   3 47394.1 5537.82   1
  13   3   5 42247.6 5043.48   1
   2  13  -5 9755.84 2753.29   1
  13   5  -2 2896.33 3816.13   1
   5  13   2 15148.8 3803.47   1
  13   2   5 9711.86 3048.22   1
  13  -5   2 13022.2 2111.90   1
   1  13  -5 41326.5 4023.55   1
  13   5  -1 45408.3 5504.45   1
  13   1   5 56260.2 5477.03   1
   5  13   1 49999.1 5634.29   1
  13  -5   1 49866.6 3710.03   1
   5  13   0 1870.88 2601.31   1
  13  -5   0 2.20549 1474.03   1
  13   0   5 854.556 2235.14   1
  13  -5  -1 44374.6 3681.85   1
  13  -1   5 50620.8 4882.60   1
   5  13  -1 48671.0 5431.65   1
  13   5   1 48620.4 5662.72   1
  13  -2   5 20440.5 3317.88   1
  13   5   2 23273.9 4501.81   1
   5  13  -2 16702.8 3930.43   1
   3  13   5 49293.4 5762.43   1
   5  13  -3 49762.2 5498.86   1
  13  -3   5 53402.2 4532.28   1
  13   5   3 55042.0 6292.86   1
  13   5   4 32078.6 5022.38   1
  13  -4   5 26345.1 3098.02   1
   4  13   5 17136.2 4075.56   1
   5  13  -4 27875.2 4377.55   1
   5  13   5 17759.3 4295.36   1
  13   5   5 19647.2 4358.04   1
   5  13  -5 10978.5 3363.32   1
   6  13   5 19301.2 4334.65   1
  13   5   6 16406.7 3999.21   1
   6  13   4 27801.3 5076.17   1
  13   4   6 31498.1 5132.96   1
   3  13  -6-4071.72 3205.52   1
  13   3   6-417.345 2468.50   1
  13   6  -2 62828.0 6819.65   1
   2  13  -6 59242.9 5201.26   1
  13   2   6 69987.6 6327.20   1
   6  13   2 66914.2 6421.00   1
  13   6  -1-685.270 3597.50   1
   6  13   1 7771.72 3212.47   1
  13   1   6 5071.71 2551.09   1
   6  13   0 4134.33 3253.92   1
  13   6   0-2889.02 3514.31   1
  13   0   6 169.220 2232.53   1
  13  -1   6 4143.53 2398.49   1
   6  13  -1 6709.58 3415.73   1
  13   6   1 13503.6 4428.61   1
  13  -2   6 72946.4 5673.95   1
  13   6   2 74070.4 6860.81   1
   6  13  -2 69346.0 6720.14   1
  13  -3   6 3844.25 1888.68   1
  13   6   3 11210.4 4217.06   1
   6  13  -3 3387.98 3159.85   1
  13   6   4 33961.0 5345.08   1
   4  13   6 19444.1 4433.31   1
   6  13  -4 25779.7 4506.08   1
   5  13   6 22033.0 4390.27   1
  13   6   5 19162.8 4401.63   1
   6  13  -5 15306.7 3825.98   1
   6  13  -6-1358.64 3608.29   1
   6  13   6 4317.16 3420.37   1
  13   6   6 8806.16 3487.18   1
   7  13   6 16097.8 4287.72   1
  13   6   7 15461.3 4423.15   1
   7  13   5-1377.57 3661.27   1
  13   5   7-2833.32 3918.58   1
  13   4   7 54106.6 6012.43   1
   7  13   4 56931.4 6592.17   1
  13   3   7 18443.7 4280.54   1
  13   7  -3 6187.54 3249.23   1
   7  13   3 14921.1 4383.28   1
  13   2   7 1597.28 2660.21   1
  13   7  -2-7249.91 4887.60   1
   7  13   2-222.554 3099.25   1
   7  13   1 34368.1 5042.02   1
  13   1   7 37874.0 5081.91   1
  13   7  -1 38472.9 5532.62   1
  13   7   0 2384.81 3045.00   1
  13   0   7 4145.51 2602.08   1
   7  13   0 2692.34 3046.46   1
  13  -1   7 36373.4 4563.24   1
   7  13  -1 39323.7 5380.34   1
  13   7   1 35358.0 5349.58   1
  13  -2   7 784.449 2198.97   1
  13   7   2 5645.48 3481.11   1
   7  13  -2-435.714 2659.24   1
  13   7   3 15054.0 3949.42   1
   7  13  -3 8935.88 3848.37   1
  13   7   4 53320.2 6149.63   1
   7  13  -4 50545.1 5915.12   1
   5  13   7-6313.97 4531.99   1
  13   7   5 2783.42 3406.11   1
   7  13  -5-4088.66 4353.98   1
   7  13  -6 5539.11 3872.77   1
   6  13   7 11211.4 4032.48   1
   7  13   7 6811.17 3336.33   1
  13   7   7 5299.90 3592.08   1
   8  13   7 7576.26 4359.63   1
  13   7   8 5879.81 3919.45   1
  13   6   8 9675.28 4304.22   1
   8  13   6 7128.64 4233.14   1
  13   5   8 7847.57 4042.38   1
   8  13   5 9312.24 3441.84   1
  13   4   8 19309.5 4594.86   1
   8  13   4 18527.5 4887.96   1
  13   8  -3 4978.83 3117.34   1
  13   3   8 11997.4 3832.17   1
   8  13   3 9886.55 3755.16   1
  13   8  -2 10810.8 3768.10   1
  13   2   8 14688.4 4262.78   1
   8  13   2 12021.8 3769.58   1
   8  13   1 772.824 2840.82   1
  13   1   8-348.288 2520.39   1
  13   8  -1-3719.91 3809.29   1
  13   0   8 90414.2 7091.49   1
   8  13   0 95003.1 8334.92   1
  13   8   0 86572.0 7999.53   1
   8  13  -1 650.592 3449.65   1
  13   8   1 2517.75 3298.90   1
   8  13  -2 11739.2 3892.73   1
  13   8   2 17708.8 4726.98   1
  13   8   3 7220.70 3567.85   1
   8  13  -3 5094.36 3625.22   1
   8  13  -4 17568.6 4648.05   1
  13   8   4 26618.9 5360.84   1
   8  13  -5 5937.46 2962.88   1
  13   8   5 10950.7 3976.38   1
  13   8   6 7229.97 3842.59   1
   8  13  -6-1732.28 3783.24   1
   7  13   8 2394.66 3792.75   1
  13   8   7 1571.68 3741.66   1
   8  13   8-416.301 3518.04   1
  13   8   8 2100.16 3721.92   1
  13   7   9 991.149 3094.88   1
   9  13   7 3764.04 3738.28   1
  13   6   9 3907.74 3684.82   1
   9  13   6 7301.55 4139.88   1
  13   5   9-247.919 3561.92   1
   9  13   5 6233.56 3891.10   1
  13   4   9 47578.3 6384.02   1
   9  13   4 44498.0 6484.49   1
  13   9  -4 35289.3 6008.93   1
  13   3   9 18467.0 4419.96   1
  13   9  -3 12616.7 4062.75   1
   9  13   3 16682.3 4379.12   1
   9  13   2-2815.52 3593.47   1
  13   2   9-925.078 2984.55   1
  13   9  -2-505.891 2990.41   1
   9  13   1 23193.1 5496.15   1
  13   9  -1 4619.51 3626.03   1
   9  13   0 5886.15 3879.48   1
  13   9   0-131.338 2957.86   1
  13   9   1 11982.5 4710.16   1
   9  13  -1 15188.8 5115.28   1
   9  13  -2 969.191 2849.98   1
  13   9   2 5199.44 3877.86   1
  13   9   3 16096.3 4559.96   1
   9  13  -3 9847.64 4397.14   1
   9  13  -4 36419.1 5904.20   1
  13   9   4 54939.7 7007.23   1
   9  13  -5-8024.86 5249.70   1
  13   9   5 11473.7 4550.69   1
  13   9   6 11435.8 4423.31   1
   9  13  -6 2189.65 4451.45   1
  13   9   7 5515.61 3732.81   1
  13   6  10 68.2071 3967.00   1
  13   5  10 3382.30 3723.94   1
  13  10  -5-1586.88 5284.43   1
  10  13   5 11869.8 4613.60   1
  10  13   4 12498.8 4524.03   1
  13  10  -4 3627.66 3678.83   1
  13  10  -3 19316.2 4953.87   1
  10  13   3 24891.8 5288.83   1
  10  13   2 32471.0 5848.12   1
  13  10  -2 30207.2 5912.81   1
  13  10  -1-3424.47 3549.71   1
  10  13   1 5703.27 3874.77   1
  10  13   0 13035.5 4969.03   1
  13  10   0 9224.22 4559.54   1
  13  10   1 1995.40 3513.78   1
  10  13  -1 5857.24 4516.51   1
  13  10   2 48262.4 7241.87   1
  10  13  -2 30821.0 5763.17   1
  13  10   3 25843.6 5085.14   1
  10  13  -3 26563.2 5227.01   1
  10  13  -4 2826.30 3401.96   1
  13  10   4 8690.99 3886.58   1
  10  13  -5-694.670 4451.93   1
  13  10   5 2985.66 3913.10   1
  10  13  -6-8967.79 5857.61   1
  10  13  -7-6586.90 5439.80   1
  13  11  -3 4385.20 4063.11   1
  11  13   3-576.676 3223.21   1
  11  13   2 22274.1 5182.95   1
  13  11  -2 20126.8 5765.22   1
  11  13   1 17833.8 5481.24   1
  13  11  -1 10030.9 4345.23   1
  11  13   0 7371.63 3839.84   1
  13  11   0 2311.49 4018.44   1
  13  11   1 17577.0 5670.09   1
  11  13  -1 8059.34 4482.06   1
  13  11   2 19558.8 5254.57   1
  11  13  -2 22164.4 5654.48   1
  11  13  -3 1494.60 4086.60   1
  11  13  -4 2847.05 3900.70   1
  14   0   0 615.276 2164.16   1
  14  -1   0 73407.0 5867.91   1
  14   1   0 74294.8 6160.81   1
  14   0  -1 68126.9 5899.27   1
   0  14   1 73364.8 5613.40   1
   1  14   0 77108.4 5655.65   1
  14   0   1 81146.4 6193.41   1
  14   1   1 2401.64 2494.46   1
  14  -1  -1 1472.74 2300.03   1
   1  14   1 3448.78 2245.49   1
   1  14  -1 4306.69 2205.68   1
  14   1  -1 1907.07 2675.76   1
  14  -1   1 3229.39 2411.57   1
   2  14   1 2348.31 2394.20   1
  14   1   2 1462.83 2564.18   1
  14   2  -1-387.841 2681.66   1
  14  -2   1 1129.67 1961.58   1
   1  14  -2 2279.85 1938.92   1
   0  14   2 24635.9 3637.42   1
  14   0   2 27618.4 4068.68   1
  14  -2   0 26760.8 3695.77   1
  14   2   0 23578.2 4025.31   1
   2  14   0 27287.7 3956.34   1
  14   2   1 3720.57 2866.13   1
  14  -2  -1 4255.07 2030.58   1
   1  14   2 2830.58 2334.39   1
  14  -1   2 8831.22 2871.98   1
   2  14  -1 3755.82 2266.78   1
   2  14  -2 4283.16 2362.97   1
  14  -2   2 4062.72 2310.83   1
   2  14   2-988.339 2619.52   1
  14   2   2 6233.97 3213.60   1
  14   3  -2 34645.8 4819.89   1
  14   2   3 40945.5 5289.54   1
   3  14   2 38783.9 4937.30   1
  14  -3   2 41252.6 4258.88   1
   2  14  -3 42890.1 4734.67   1
  14   1   3 10555.3 3472.90   1
  14   3  -1 4068.88 2528.14   1
   3  14   1 5945.08 2878.57   1
  14  -3   1 4437.66 1923.13   1
  14   0   3 21895.6 3935.55   1
  14  -3   0 15844.8 2731.80   1
  14   3   0 16536.0 3830.77   1
   3  14   0 14715.4 3472.79   1
  14   3   1 4781.02 3024.64   1
   3  14  -1 6719.25 3011.40   1
  14  -1   3 2820.20 2312.56   1
   1  14   3 441.513 2797.33   1
  14  -3  -1 6551.23 2471.03   1
  14  -2   3 33196.1 3795.30   1
   2  14   3 36539.9 4677.00   1
   3  14  -2 34507.9 4461.71   1
  14   3   2 41630.0 5271.01   1
  14   3   3 6633.44 3181.22   1
   3  14   3 3600.63 2806.33   1
   3  14  -3 6322.31 2889.51   1
  14  -3   3 985.006 1818.97   1
  14   3   4 37195.3 4912.88   1
   4  14   3 39198.6 5306.06   1
   3  14  -4 42859.7 4865.45   1
   4  14   2 52388.4 5750.29   1
  14   2   4 51400.7 5372.66   1
  14   4  -2 43980.2 5572.87   1
  14  -4   2 55163.8 4392.67   1
   2  14  -4 51445.9 4948.77   1
  14   4  -1 89652.6 7433.02   1
   4  14   1 105491. 7649.32   1
  14   1   4 101132. 7179.21   1
  14  -4   1 99244.0 5638.65   1
  14   4   0 77464.7 7019.52   1
  14   0   4 80062.9 6395.24   1
   4  14   0 78066.3 6600.32   1
  14  -4   0 72365.8 4951.85   1
  14  -4  -1 92735.0 5708.94   1
  14  -1   4 99866.9 6586.77   1
   4  14  -1 115033. 7927.04   1
  14   4   1 102171. 7814.70   1
   2  14   4 40458.9 5032.44   1
  14  -2   4 53564.4 4783.53   1
   4  14  -2 51499.4 5583.29   1
  14   4   2 55982.2 6116.98   1
   3  14   4 30178.6 4685.74   1
  14   4   3 40863.3 5499.08   1
  14  -3   4 38052.6 4032.46   1
   4  14  -3 34252.9 4713.03   1
  14   4   4 3743.53 3384.54   1
   4  14  -4 3845.31 2393.38   1
   4  14   4 6672.22 3300.36   1
   5  14   4 19238.1 4435.63   1
   4  14  -5 17732.9 3769.91   1
  14   4   5 15387.9 3855.16   1
   3  14  -5 16360.6 3524.77   1
   5  14   3 14459.1 3840.69   1
  14   3   5 20760.7 4417.73   1
  14   5  -2 18182.6 3826.89   1
   5  14   2 27022.6 4639.69   1
  14   2   5 24552.3 4294.55   1
  14   1   5 10560.3 3035.21   1
   5  14   1 13018.8 3634.09   1
  14   5  -1 3543.53 2793.27   1
  14   5   0 59372.5 6475.05   1
  14   0   5 57142.7 5661.54   1
   5  14   0 55375.4 5857.71   1
   5  14  -1 13046.4 3854.57   1
  14  -1   5 6607.69 2645.58   1
  14   5   1 8358.62 3180.61   1
  14  -2   5 19469.2 3450.99   1
  14   5   2 19488.1 4657.63   1
   5  14  -2 20866.4 4203.74   1
  14   5   3 25284.6 5281.87   1
  14  -3   5 15089.8 2948.32   1
   3  14   5 12925.8 3634.18   1
   5  14  -3 20697.1 4366.46   1
  14   5   4 14976.8 3943.02   1
   4  14   5 16281.8 3821.49   1
   5  14  -4 16158.6 3881.53   1
   5  14   5 648.390 3347.00   1
  14   5   5 5202.20 3153.73   1
   5  14  -5-444.365 3140.92   1
   6  14   5 10565.2 4091.69   1
  14   5   6 21521.4 4792.59   1
   5  14  -6 14886.7 3568.21   1
   6  14   4 53365.4 6487.74   1
   4  14  -6 48153.3 5599.32   1
  14   4   6 53044.6 6416.83   1
  14   6  -3 28384.1 5027.29   1
  14   3   6 34140.5 5133.13   1
   6  14   3 38129.3 5528.08   1
  14   2   6 4045.10 2830.76   1
   6  14   2 577.567 2974.42   1
  14   1   6 18136.9 3687.27   1
  14   6  -1 21680.2 4493.63   1
   6  14   1 29184.8 5156.93   1
   6  14   0 17056.0 4228.26   1
  14   6   0 13471.1 3712.43   1
  14   0   6 15546.2 3720.28   1
   6  14  -1 29340.5 5189.76   1
  14  -1   6 22243.9 3874.72   1
  14   6   1 21845.3 4704.88   1
  14  -2   6 653.690 2370.91   1
  14   6   2 2968.99 3372.07   1
   6  14  -2 2060.79 3210.09   1
   6  14  -3 39998.8 5430.22   1
  14   6   3 52716.3 6545.66   1
   6  14  -4 54775.6 6324.68   1
   4  14   6 50085.5 6387.87   1
  14   6   4 58691.2 6462.94   1
   5  14   6 12998.2 3981.35   1
  14   6   5 9133.88 3515.68   1
   6  14  -5 8415.40 3148.03   1
   6  14   6 6349.35 3741.06   1
  14   6   6 3307.63 3724.57   1
   6  14  -6-273.398 3643.92   1
   7  14   6-3451.19 4624.85   1
  14   6   7 3540.12 3818.80   1
   6  14  -7-1659.91 3788.43   1
   7  14   5 2055.53 3214.27   1
  14   5   7 3400.91 3539.26   1
   5  14  -7-4394.79 4190.68   1
  14   4   7 41033.6 5714.02   1
   7  14   4 41021.3 6334.11   1
   4  14  -7 37689.6 5099.82   1
  14   7  -3 12552.7 3533.36   1
  14   3   7 14216.1 3820.53   1
   7  14   3 20386.8 5186.59   1
  14   7  -2 7776.05 3590.82   1
  14   2   7 14607.8 4280.70   1
   7  14   2 9571.21 3784.60   1
   7  14   1 33745.9 5274.64   1
  14   1   7 31000.3 5015.12   1
  14   7  -1 28799.5 5446.24   1
  14   0   7 121042. 8240.82   1
   7  14   0 115882. 9035.99   1
  14   7   0 120637. 9349.03   1
  14  -1   7 35831.4 4835.79   1
   7  14  -1 29848.1 5507.52   1
  14   7   1 26750.3 5263.11   1
  14  -2   7 13940.5 3331.19   1
  14   7   2 18437.5 5246.61   1
   7  14  -2 12598.7 3857.01   1
   7  14  -3 12306.4 4322.86   1
  14   7   3 19092.9 4984.77   1
  14   7   4 34345.9 5734.93   1
   7  14  -4 38686.2 5705.93   1
  14   7   5 11430.2 4410.12   1
   7  14  -5-1734.61 3493.07   1
   6  14   7 4531.42 4078.14   1
  14   7   6 8408.24 4393.97   1
   7  14  -6-5040.28 4222.26   1
   7  14   7 36624.0 6040.35   1
   7  14  -7 28992.0 5379.78   1
   8  14   7 35473.8 6537.88   1
  14   7   8 38484.8 6252.62   1
   8  14   6-1382.85 3186.15   1
  14   6   8 3711.84 3847.13   1
  14   5   8 8101.08 4327.46   1
   8  14   5 7076.25 4101.16   1
  14   8  -4 24727.8 5525.88   1
  14   4   8 37553.3 5617.68   1
   8  14   4 32576.0 5459.04   1
  14   3   8 36614.3 5320.80   1
  14   8  -3 27848.2 5695.71   1
   8  14   3 34012.4 5770.23   1
  14   2   8 8992.35 3687.10   1
  14   8  -2 637.274 3944.75   1
   8  14   2 2904.68 3194.14   1
   8  14   1 25216.1 4993.74   1
  14   1   8 30676.5 4844.91   1
  14   8  -1 30489.1 5562.89   1
  14   0   8-682.584 3103.74   1
  14   8   0 609.609 3933.73   1
   8  14  -1 23248.3 5044.45   1
  14   8   1 25223.8 4940.61   1
  14   8   2 4172.63 4178.73   1
   8  14  -2 5269.11 4081.29   1
   8  14  -3 37622.6 5949.76   1
  14   8   3 31739.0 5569.62   1
   8  14  -4 32086.8 5611.06   1
  14   8   4 35189.2 6141.57   1
  14   8   5 4077.01 3383.48   1
   8  14  -5 4695.75 3370.86   1
   8  14  -6-4647.29 4635.35   1
  14   8   6 5679.02 4782.02   1
   8  14  -7 23852.6 5516.52   1
  14   6   9 3411.37 3423.64   1
  14   5   9 14171.8 4560.01   1
   9  14   5 30107.5 6374.19   1
  14   9  -4 26783.6 5654.89   1
  14   4   9 48815.7 6502.45   1
   9  14   4 42228.1 6422.28   1
  14   9  -3-2772.59 4883.40   1
  14   3   9 2051.82 3414.83   1
   9  14   3 9753.17 4738.47   1
  14   2   9 26304.2 5143.05   1
  14   9  -2 20945.0 4926.58   1
   9  14   2 25702.9 4978.15   1
   9  14   1-1341.99 3902.14   1
  14   9  -1 2448.34 3991.77   1
   9  14   0 4168.21 3953.91   1
  14   9   0 4198.41 4265.95   1
   9  14  -1 9119.50 4352.93   1
  14   9   1 4770.85 4268.29   1
  14   9   2 34050.8 6238.40   1
   9  14  -2 27329.9 5888.48   1
   9  14  -3 2707.94 4132.26   1
  14   9   3 2485.01 4080.92   1
   9  14  -4 30258.3 5965.06   1
  14   9   4 36316.4 5770.53   1
   9  14  -5 11651.8 4505.84   1
   9  14  -6 1453.91 4008.98   1
   9  14  -7-4276.67 5305.37   1
  14   5  10 12441.5 5033.20   1
  10  14   3 7562.07 3813.70   1
  10  14   2 15247.0 5076.77   1
  14  10  -1 42516.1 6676.08   1
  10  14   1 39289.0 6355.62   1
  10  14   0 3139.42 3596.80   1
  14  10   0 6620.43 4623.57   1
  14  10   1 48993.3 7525.82   1
  10  14  -1 50688.6 7359.98   1
  10  14  -2 12694.3 5029.49   1
  10  14  -3 2854.54 4312.00   1
  10  14  -4 6513.58 4152.35   1
  10  14  -5 1841.26 3469.77   1
  15   0   0-1039.65 2606.09   1
  15  -1   0 94917.6 6752.21   1
  15   1   0 88511.4 7095.89   1
  15   0  -1 95451.3 7135.12   1
  15   0   1 89244.7 6914.46   1
  15   1  -1-8.08497 3141.11   1
  15  -1  -1-2027.79 2981.53   1
  15  -1   1 5625.64 2726.00   1
  15   1   1 1942.53 2274.61   1
  15   2  -1 9779.40 3091.76   1
   2  15   1 14742.1 3324.01   1
  15   1   2 20762.7 4100.75   1
  15  -1  -2 14879.2 3287.29   1
  15  -2   1 17589.6 3283.61   1
  15  -2   0 27206.8 3822.00   1
  15   2   0 25337.7 4458.72   1
  15   0   2 28235.7 4279.75   1
   2  15   0 33065.4 4567.62   1
  15   0  -2 24842.4 4002.45   1
  15   1  -2 18688.4 3872.51   1
  15  -2  -1 17813.6 3223.95   1
  15  -1   2 21171.0 3918.37   1
  15   2   1 17982.7 3877.91   1
  15  -2  -2 30554.0 4297.17   1
   2  15   2 32098.9 4604.35   1
  15   2   2 38149.0 5475.17   1
  15   2  -2 34796.1 4926.24   1
  15  -2   2 37817.0 4467.62   1
  15  -3   2 17066.1 3125.27   1
  15   3  -2 15008.2 3763.06   1
  15   2   3 13495.9 3825.06   1
   3  15   2 15849.1 3969.23   1
  15   3  -1 25974.4 4528.54   1
  15   1   3 28901.1 4498.12   1
   3  15   1 24445.5 4280.73   1
  15  -3   1 26543.8 3610.62   1
   3  15   0 62328.1 5990.11   1
  15   0   3 50659.3 5298.36   1
  15  -3   0 51915.8 4910.85   1
  15   3   0 53682.5 6087.35   1
  15  -3  -1 17899.5 3131.37   1
  15  -1   3 21109.3 3583.88   1
  15   3   1 21297.8 4325.44   1
   3  15  -1 25374.3 4181.31   1
   3  15  -2 14111.4 3473.51   1
   2  15   3 13727.9 3337.21   1
  15  -3  -2 13963.1 2862.02   1
  15   3   2 19210.4 4491.84   1
  15  -2   3 17377.2 3210.04   1
  15   3   3 18846.1 4203.64   1
   3  15   3 13122.6 3693.35   1
  15   3   4 7463.63 3388.64   1
   4  15   3 6801.83 3326.70   1
  15   4  -3 2215.37 4004.25   1
   4  15   2 3897.64 3022.38   1
  15   4  -2-977.699 3163.83   1
  15   2   4 1771.32 2636.30   1
   4  15   1 7993.05 3444.96   1
  15   4  -1-1775.18 3942.04   1
  15   1   4 7342.72 3000.83   1
  15   4   0 3308.96 3456.34   1
   4  15   0 2026.77 2721.52   1
  15   0   4 2642.69 2649.73   1
   4  15  -1 6332.43 3037.88   1
  15  -4  -1 4818.33 2137.89   1
  15  -1   4 7288.03 2973.57   1
  15   4   1 7185.72 3873.08   1
   4  15  -2 11054.8 3823.07   1
  15   4   2 6533.48 3620.35   1
  15  -4  -2 1746.09 1863.28   1
  15  -2   4 5996.26 2774.91   1
   3  15   4-3144.48 3427.05   1
  15   4   3 7954.09 3677.02   1
   4  15  -3 7789.39 3401.62   1
  15   4   4 765.868 3137.20   1
   4  15   4-1313.79 2988.96   1
   4  15  -4 2651.90 2739.52   1
   5  15   4-289.926 3864.85   1
  15   4   5 8186.22 3885.43   1
   5  15   3 7109.84 3427.76   1
  15   3   5 3452.07 2896.35   1
  15   5  -3 1190.99 4202.06   1
  15   5  -2 4380.43 3058.13   1
   5  15   2 3752.44 3051.33   1
  15   2   5 339.318 3106.36   1
  15   5  -1 2181.52 3383.36   1
  15   1   5 4658.01 2871.29   1
   5  15   1 688.985 3219.88   1
  15   5   0 2757.32 3663.73   1
  15   0   5-791.928 2349.60   1
   5  15   0 1008.80 3186.63   1
   5  15  -1 2786.86 3229.74   1
  15  -1   5 5405.28 2709.53   1
  15   5   1 8810.50 4230.63   1
   5  15  -2 5276.25 3465.37   1
  15   5   2 7552.89 3820.81   1
  15  -2   5 6996.53 2629.37   1
  15   5   3 6369.05 3648.45   1
   5  15  -3 6198.77 3556.36   1
  15   5   4 6590.75 3986.49   1
   4  15   5 5646.42 3459.24   1
   5  15  -4 3632.85 3120.33   1
   5  15   5-2199.69 4000.64   1
   5  15  -5 794.501 2919.42   1
  15   5   5 4417.34 3535.26   1
   6  15   5 30460.9 5557.59   1
  15   5   6 32931.9 5684.06   1
   6  15   4 17236.5 4728.16   1
  15   6  -4 17149.1 4364.04   1
  15   4   6 24176.6 4766.04   1
  15   6  -3 30277.3 5444.68   1
   6  15   3 33058.3 5488.60   1
  15   3   6 28011.0 5017.65   1
  15   6  -2 3503.45 4205.80   1
  15   2   6 13887.8 4314.95   1
   6  15   2 14323.7 4381.95   1
  15   6  -1 2170.85 3706.06   1
  15   1   6 1879.78 2822.68   1
   6  15   1-318.686 3028.68   1
   6  15   0 22944.8 4651.95   1
  15   6   0 17564.0 4607.29   1
  15   0   6 19220.7 4087.13   1
   6  15  -1 4011.11 3468.47   1
  15  -1   6 352.630 2395.33   1
  15   6   1 5430.86 3360.25   1
   6  15  -2 18358.2 4588.78   1
  15   6   2 17278.4 4604.31   1
  15   6   3 36754.5 6018.06   1
   6  15  -3 24841.4 4930.73   1
  15   6   4 25285.2 5258.67   1
   6  15  -4 19996.1 4442.62   1
   6  15  -5 27280.9 5187.87   1
   5  15   6 19601.8 4919.19   1
  15   6   5 36578.2 6050.84   1
   6  15   6 14238.6 5170.02   1
  15   6   6 20639.0 5331.88   1
   6  15  -6 16014.2 4699.70   1
   7  15   6 18617.7 5000.61   1
   6  15  -7 12037.8 4190.03   1
  15   6   7 21305.9 5339.69   1
   7  15   5-281.768 4311.29   1
  15   5   7 3238.46 3819.55   1
  15   7  -4 2563.74 4765.60   1
  15   4   7 119.237 2913.26   1
   7  15   4 1304.71 3171.40   1
  15   3   7 17220.3 4276.09   1
  15   7  -3 6828.58 4351.73   1
   7  15   3 17696.9 5169.88   1
  15   2   7-760.933 3114.49   1
   7  15   2-1051.18 2926.17   1
  15   7  -2-5553.43 5119.29   1
  15   7  -1 15259.8 4475.76   1
  15   1   7 16808.9 4118.17   1
   7  15   1 23849.2 5152.53   1
   7  15   0 41917.1 5769.29   1
  15   0   7 50616.7 5853.44   1
  15   7   0 50913.5 7005.20   1
  15  -1   7 18401.0 3944.54   1
   7  15  -1 24989.8 5410.93   1
  15   7   1 22318.6 4950.60   1
  15   7   2 8180.05 4253.69   1
   7  15  -2 4647.74 3519.02   1
  15   7   3 17039.4 4862.02   1
   7  15  -3 19181.8 4966.55   1
   7  15  -4 1902.31 3384.95   1
  15   7   4-1553.03 3628.51   1
   7  15  -5-1171.11 3701.95   1
  15   7   5 5481.71 3941.79   1
   6  15   7 14917.2 4423.92   1
  15   7   6 24256.9 5541.64   1
   7  15  -6 20798.8 5065.46   1
   7  15  -7-3120.43 4538.86   1
   7  15  -8 43972.2 6506.86   1
  15   5   8 6954.41 4235.87   1
   8  15   5 6999.27 3934.87   1
  15   4   8-1512.48 3421.18   1
   8  15   4 5853.41 4255.14   1
  15   8  -3-100.260 3919.65   1
  15   3   8-749.295 3300.98   1
   8  15   3 5514.49 3898.46   1
  15   2   8 7139.70 3689.36   1
  15   8  -2 4680.03 3541.58   1
   8  15   2 7691.72 3707.66   1
  15   8  -1 37997.4 6583.44   1
  15   1   8 37647.7 5575.65   1
   8  15   1 37239.9 6151.89   1
   8  15   0 4635.27 3247.24   1
  15   0   8 4138.52 3001.44   1
   8  15  -1 43793.6 6763.18   1
  15   8   1 41931.5 6273.72   1
  15   8   2 13473.9 5211.73   1
   8  15  -2 11834.5 4703.30   1
  15   8   3-4732.45 4064.20   1
   8  15  -3 6466.63 4391.55   1
   8  15  -4 205.533 3425.07   1
   8  15  -5 10530.1 4547.42   1
   8  15  -6 5863.98 4215.33   1
   8  15  -7 38004.9 6476.39   1
  15   4   9 1564.00 3828.90   1
  15   3   9 1910.71 3330.96   1
   9  15   3 6772.82 4388.59   1
  15   2   9-1359.56 3721.92   1
   9  15   2-2380.88 3395.26   1
   9  15   1 7391.01 4049.21   1
   9  15   0 9551.52 4495.25   1
   9  15  -1 9461.53 5004.08   1
   9  15  -2 5292.98 4184.31   1
   9  15  -3 10979.0 4809.87   1
   9  15  -4 4328.59 4245.04   1
   9  15  -5 6665.95 4332.82   1
  16   0   0 139126. 8729.46   1
  16  -1   0 3389.99 2714.85   1
  16   1   0 972.872 2653.61   1
  16   0   1 4482.83 2666.49   1
  16   0  -1-1409.45 2799.60   1
  16  -1   1 17306.4 3787.77   1
  16  -1  -1 12346.8 3264.77   1
  16   1   1 12615.0 3928.74   1
  16   1  -1 11390.1 3199.89   1
  16   1   2 3845.58 3185.69   1
  16  -2   1 3802.63 2452.41   1
  16   2  -1 3829.88 3100.20   1
  16  -1  -2-3864.38 3283.18   1
  16  -2   0-1131.34 2198.59   1
  16   2   0 2182.27 3000.95   1
  16   0   2 1523.51 2529.33   1
  16   0  -2-550.266 2846.36   1
  16  -1   2 8892.76 3041.44   1
  16  -2  -1 5898.34 2681.19   1
  16   2   1 12900.3 4108.34   1
  16   1  -2 5539.54 2980.16   1
  16  -2   2 4264.45 2557.52   1
  16   2   2 5464.58 3061.82   1
  16   2  -2 5691.47 3187.62   1
  16  -2  -2 8060.16 2989.94   1
  16   2   3 16508.0 4085.57   1
  16   3  -2 9554.65 3148.38   1
  16   1   3 36185.7 5000.69   1
  16   3  -1 41083.8 6060.07   1
  16   0   3 10906.3 3159.39   1
  16   3   0 9121.17 3575.51   1
  16  -1   3 35857.9 4523.97   1
  16  -3  -1 35658.1 4300.99   1
  16   3   1 37123.9 5680.10   1
  16   3   2 24537.0 4600.29   1
  16  -3  -2 13479.0 3273.37   1
  16   2  -3 18425.7 4298.82   1
  16   3   3 12825.8 3977.81   1
   3  16   3 11994.8 3775.54   1
  16   3  -3 3548.35 3558.83   1
   4  16   3-1812.33 3802.79   1
  16   4  -3-2282.95 3963.31   1
  16   3   4 3827.57 3666.34   1
  16   4  -2 35219.1 5564.90   1
   4  16   2 33458.3 5205.53   1
  16   2   4 30690.0 4898.54   1
  16   4  -1 3741.61 3830.73   1
   4  16   1 4203.94 3192.29   1
  16   1   4 980.828 2700.10   1
  16   4   0 25687.3 5123.10   1
   4  16   0 28087.6 4640.98   1
  16   0   4 24048.7 4217.60   1
  16   4   1 3700.25 3360.34   1
  16  -1   4 2803.51 2325.92   1
  16   4   2 45135.3 6176.76   1
  16   4   3 3825.56 2996.50   1
   3  16   4-3817.84 3842.19   1
   4  16   4-1.15650 3270.66   1
  16   4   4 3582.28 3440.52   1
   5  16   4 15015.9 4683.39   1
  16   4   5 12944.6 4009.64   1
  16   5  -4 6663.24 3922.75   1
   5  16   3 17223.3 4465.15   1
  16   3   5 21702.5 4766.80   1
  16   5  -3 9431.64 4072.21   1
   5  16   2 27212.1 5248.22   1
  16   2   5 31146.0 5212.98   1
  16   5  -2 27628.6 5336.26   1
  16   5  -1 6394.39 3677.35   1
   5  16   1 9750.02 3700.91   1
  16   1   5 3514.53 3114.74   1
  16   5   0 22863.7 4933.74   1
  16   0   5 30005.0 4738.12   1
   5  16   0 23988.2 4535.88   1
  16  -1   5 9453.50 3484.86   1
  16   5   1 11672.0 4642.15   1
   5  16  -1 6082.38 3169.56   1
   5  16  -2 27859.1 4776.15   1
  16   5   2 37020.2 6011.50   1
  16   5   3 20217.1 4980.07   1
   4  16   5 13585.9 4338.65   1
  16   5   4 17066.2 4622.03   1
   5  16   5 3111.85 3638.09   1
  16   5   5 7145.18 3759.89   1
   6  16   5 9707.04 3969.09   1
  16   5   6 9551.08 3913.16   1
   6  16   4 15942.5 4998.24   1
  16   4   6 17740.6 4936.72   1
  16   6  -3 22508.9 5008.79   1
   6  16   3 30472.3 5248.10   1
  16   3   6 25955.5 4780.58   1
  16   2   6-2065.61 2938.64   1
   6  16   2 597.234 3475.01   1
  16   6  -2 606.928 3136.70   1
  16   6  -1 8231.33 4123.08   1
  16   1   6 15119.0 3695.17   1
   6  16   1 20375.3 4970.50   1
  16   0   6-2223.51 2819.63   1
   6  16   0-587.304 3349.39   1
  16   6   0-1390.97 3548.40   1
   6  16  -1 10721.4 3860.10   1
  16   6   1 18379.7 5044.14   1
   6  16  -2 5406.75 3647.31   1
  16   6   2 4366.08 3507.33   1
  16   6   3 31824.8 5548.50   1
   6  16  -3 37394.2 5998.64   1
  16   6   4 16387.7 4672.44   1
  16   6   5 6991.89 4197.78   1
   6  16   6-1112.58 4072.59   1
   7  16   5 6692.22 4649.57   1
   7  16   4 611.005 3307.76   1
  16   4   7-3626.58 3856.07   1
  16   3   7 9532.80 4023.58   1
   7  16   3 6758.85 4292.93   1
  16   2   7 7615.15 3620.57   1
   7  16   2 9924.31 4106.00   1
  16   1   7 13854.0 4302.30   1
   7  16   1 9244.33 3879.59   1
  16   0   7 2189.02 3070.24   1
  16   7   0 633.501 3594.69   1
   7  16   0 6148.53 4142.83   1
   7  16  -1 4641.31 3366.42   1
  16   7   1 5380.76 4189.87   1
   7  16  -2 17172.7 4919.99   1
   7  16  -3 13263.0 4940.64   1
   7  16  -4 7728.71 4301.80   1
   7  16  -5 484.066 3494.36   1
  16   4   8 5516.19 4275.75   1
  16   3   8 2882.37 3568.94   1
   8  16   3-474.211 4179.16   1
  16   2   8 875.682 3378.40   1
   8  16   2 3588.84 3699.19   1
  16   1   8 13641.2 4343.50   1
   8  16   1 7797.41 4031.39   1
   8  16   0 73422.1 8220.05   1
   8  16  -1 4606.03 3826.90   1
   8  16  -2 6979.41 4594.30   1
   8  16  -3 2751.18 3946.92   1
   8  16  -4 13448.3 5041.85   1
   8  16  -5 8830.36 4674.41   1
  16   3   9 9181.32 4248.18   1
  16   2   9 2849.76 3775.98   1
  17   0   0 1385.40 2924.06   1
  17   0  -1 2784.53 2507.56   1
  17   0   1 855.673 2530.98   1
  17  -1   0-2118.29 2533.06   1
  17   1   0 4140.21 3144.79   1
  17  -1  -1 1027.11 2624.70   1
  17   1  -1-1620.07 2845.72   1
  17  -1   1 3595.29 2855.97   1
  17   1   1-1928.97 2962.39   1
  17  -1  -2 5646.90 2784.43   1
  17   1   2 8439.57 3813.98   1
  17   2  -1 1781.85 3220.48   1
  17   0  -2-2062.96 2912.18   1
  17   0   2 5912.00 3398.90   1
  17   2   0 1261.13 3166.90   1
  17   1  -2 1868.59 2916.72   1
  17  -1   2 2298.08 2998.81   1
  17   2   1 8289.67 3710.83   1
  17   2  -2 6889.58 3614.94   1
  17  -2  -2 7395.69 3016.06   1
  17   2   2 11097.2 4199.67   1
  17   2   3 5961.84 3255.63   1
  17  -2  -3 6938.65 2796.81   1
  17   3  -2 3560.61 3360.26   1
  17   1   3 4597.00 2707.41   1
  17   3  -1 2409.87 3248.56   1
  17  -1  -3 7580.32 3254.47   1
  17   0   3-2631.34 2819.66   1
  17   0  -3-1060.95 3185.89   1
  17   3   0-3739.32 3859.20   1
  17   1  -3 2123.40 3305.08   1
  17   3   1 7137.93 4106.41   1
  17   2  -3 5089.48 3367.85   1
  17   3   2 6825.79 3954.75   1
  17   3   3 23856.7 4810.31   1
  17   3  -3 22955.8 4912.10   1
  17   4  -3-6630.81 4488.67   1
  17   3   4 4407.68 3895.41   1
  17   4  -2 15647.0 4347.82   1
  17   2   4 18154.5 4260.77   1
  17   4  -1 43164.2 6283.46   1
  17   1   4 34453.1 5153.45   1
  17   0   4 598.134 2421.70   1
  17   4   0 1140.53 2838.46   1
  17   4   1 41449.8 6309.50   1
  17   4   2 26258.9 5585.89   1
  17   4   3-512.062 3690.86   1
  17   3  -4-5290.21 4190.96   1
  17   4   4 2474.34 3512.03   1
   5  17   4 10023.7 4514.20   1
  17   4   5 14352.8 4513.55   1
  17   3   5 2461.06 3365.57   1
  17   2   5-628.083 3030.93   1
  17   5  -1 3281.58 3696.51   1
  17   1   5 1954.13 2844.34   1
  17   5   0 1773.43 3810.07   1
  17   5   1 4964.55 3627.30   1
  17   5   2 9310.81 4670.05   1
  17   5   3 5188.68 4157.71   1
   5  17   5 11047.9 4542.31   1
   6  17   4 19126.8 5188.53   1
   6  17   3 7364.73 4218.94   1
  17   3   6 5732.04 3775.87   1
   6  17   2 11263.4 4071.84   1
  17   2   6 10810.3 4134.07   1
  17   1   6 2276.61 3017.53   1
   6  17   1 5369.43 3828.11   1
  17   3   7 4286.46 3799.66   1
  17   2   7 1654.15 3215.36   1
   7  17   2 620.627 3749.09   1
   7  17   1 2988.87 3921.44   1
   7  17   0 3963.59 3532.85   1
   7  17  -1 1086.60 3068.47   1
  17   2   8 6496.62 3452.49   1
  18   0   0-1418.66 2972.05   1
  18   0  -1-1408.72 2945.95   1
  18   0   1 2625.37 2904.73   1
  18   1   0-424.616 2889.56   1
  18   1  -1-1577.12 3379.49   1
  18   1   1 6735.17 3777.86   1
  18   2  -1 29111.2 5535.07   1
  18   1   2 29950.6 5318.12   1
  18   0  -2 1967.91 3102.09   1
  18   2   0-252.787 3042.43   1
  18   2   1 34294.7 5602.89   1
  18   1  -2 26027.9 5290.37   1
  18   2   2 4033.00 3290.03   1
  18   2  -2-42.1813 2738.44   1
  18   2   3 4851.21 3474.77   1
  18   3  -1 405.468 3394.18   1
  18  -1  -3-3562.25 3094.84   1
  18   1   3 4306.27 3309.22   1
  18   0  -3 12463.9 3701.84   1
  18   3   0 12400.7 4587.25   1
  18   1  -3-5280.73 3831.10   1
  18   3   1 2673.49 3375.64   1
  18   3   2 2328.30 3005.28   1
  18   2  -3-5124.73 4185.64   1
  18   3   3 10411.3 4070.93   1
  18   3   4 1403.52 3310.03   1
  18   2   4 20616.3 4429.11   1
  18  -1  -4-375.273 3235.21   1
  18   1   4 1419.00 2817.00   1
  18   0  -4 11147.6 4205.84   1
  18   1  -4-1020.76 3225.18   1
  18   2   5 6566.76 3801.03   1
  18   2   6 3642.70 3893.68   1
  19   1   0 14589.7 4345.40   1
   0   0   0    0.00    0.00   0
TITL Rb3[Fe(ox)3]3H2O_4 in P4(3)32
REM P4(3)32 (#212 in standard setting)
CELL 0.71073  13.805765  13.805765  13.805765  90.0000  90.0000  90.0000
ZERR    6.00   0.000355   0.000355   0.000355   0.0000   0.0000   0.0000
LATT -1
SYMM -x+1/2,-y, z+1/2
SYMM -x, y+1/2,-z+1/2
SYMM  x+1/2,-y+1/2,-z
SYMM  z, x, y
SYMM  z+1/2,-x+1/2,-y
SYMM -z+1/2,-x, y+1/2
SYMM -z, x+1/2,-y+1/2
SYMM  y, z, x
SYMM -y, z+1/2,-x+1/2
SYMM  y+1/2,-z+1/2,-x
SYMM -y+1/2,-z, x+1/2
SYMM  y+1/4, x+3/4,-z+3/4
SYMM -y+1/4,-x+1/4,-z+1/4
SYMM  y+3/4,-x+3/4, z+1/4
SYMM -y+3/4, x+1/4, z+3/4
SYMM  x+1/4, z+3/4,-y+3/4
SYMM -x+3/4, z+1/4, y+3/4
SYMM -x+1/4,-z+1/4,-y+1/4
SYMM  x+3/4,-z+3/4, y+1/4
SYMM  z+1/4, y+3/4,-x+3/4
SYMM  z+3/4,-y+3/4, x+1/4
SYMM -z+3/4, y+1/4, x+3/4
SYMM -z+1/4,-y+1/4,-x+1/4
SFAC C H O Fe Rb
UNIT 36.00 36.00 90.00 6.00 18.00
TREF
HKLF 4
END
;
_shelx_hkl_checksum     57642
_shelx_res_file
;
    shelx.res created by SHELXL-2014/7
TITL a97_a.res in P4(3)32
CELL  0.71073  13.8058  13.8058  13.8058   90.000   90.000   90.000
ZERR     4.00   0.0004   0.0004   0.0004    0.000    0.000    0.000
LATT  -1
SYMM  1/2 - X, - Y, 1/2 + Z
SYMM  - X, 1/2 + Y, 1/2 - Z
SYMM  1/2 + X, 1/2 - Y, - Z
SYMM    Z,   X,   Y
SYMM  1/2 + Z, 1/2 - X, - Y
SYMM  1/2 - Z, - X, 1/2 + Y
SYMM  - Z, 1/2 + X, 1/2 - Y
SYMM    Y,   Z,   X
SYMM  - Y, 1/2 + Z, 1/2 - X
SYMM  1/2 + Y, 1/2 - Z, - X
SYMM  1/2 - Y, - Z, 1/2 + X
SYMM  1/4 + Y, 3/4 + X, 3/4 - Z
SYMM  1/4 - Y, 1/4 - X, 1/4 - Z
SYMM  3/4 + Y, 3/4 - X, 1/4 + Z
SYMM  3/4 - Y, 1/4 + X, 3/4 + Z
SYMM  1/4 + X, 3/4 + Z, 3/4 - Y
SYMM  3/4 - X, 1/4 + Z, 3/4 + Y
SYMM  1/4 - X, 1/4 - Z, 1/4 - Y
SYMM  3/4 + X, 3/4 - Z, 1/4 + Y
SYMM  1/4 + Z, 3/4 + Y, 3/4 - X
SYMM  3/4 + Z, 3/4 - Y, 1/4 + X
SYMM  3/4 - Z, 1/4 + Y, 3/4 + X
SYMM  1/4 - Z, 1/4 - Y, 1/4 - X
SFAC  C    O    FE   RB   NA
UNIT  48   96   8    20   4
OMIT  -3 54
MERG   2
SIZE  0.377 0.422 0.477
TEMP  24
REM   Crystal shape/color: fragment/green
ACTA
CONF
FMAP   2
PLAN  -5
L.S.   8
WGHT    0.027400
FVAR       3.40744
C1    1    0.386142    0.806842    0.386256    11.00000    0.02506    0.02030 =
         0.01668    0.00583   -0.00110   -0.00062
C2    1    0.450985    0.771519    0.302667    11.00000    0.02132    0.02866 =
         0.02020    0.00410    0.00038    0.00175
O11   2    0.295338    0.791751    0.371768    11.00000    0.02011    0.03204 =
         0.02014   -0.00004    0.00159    0.00020
O12   2    0.420255    0.846638    0.456591    11.00000    0.03362    0.04075 =
         0.01937   -0.00205   -0.00441   -0.00283
O21   2    0.403659    0.748062    0.226196    11.00000    0.02302    0.04393 =
         0.01915   -0.00612    0.00589   -0.00354
O22   2    0.538038    0.766539    0.311907    11.00000    0.02001    0.06851 =
         0.03201    0.00183    0.00283    0.00355
FE    3    0.260481    0.739519    0.239519    10.33333    0.02088    0.02088 =
         0.02088    0.00055   -0.00055   -0.00055
RB1   4    0.256124    1.006124    0.375000    10.50000    0.02901    0.02901 =
         0.02884   -0.00507    0.00507   -0.00182
RB2   4    0.671504    0.828496    0.171504    10.33333    0.04444    0.04444 =
         0.04444   -0.01145    0.01145   -0.01145
NA    5    0.375000    0.875000    0.625000    10.16667    0.02176    0.02176 =
         0.02176   -0.00144   -0.00144    0.00144
HKLF 4
REM  a97_a.res in P4(3)32
REM R1 =  0.0345 for     767 Fo > 4sig(Fo)  and  0.0536 for all     959 data
REM     68 parameters refined using      0 restraints
END
WGHT      0.0267      0.0000
REM Highest difference peak  0.836,  deepest hole -0.849,  1-sigma level  0.101
Q1    1   0.7089  0.7911  0.2089  10.33333  0.05    0.84
Q2    1   0.6716  0.8730  0.1719  11.00000  0.05    0.42
Q3    1   0.2560  0.8330  0.3269  11.00000  0.05    0.41
Q4    1   0.2058  1.0464  0.4614  11.00000  0.05    0.36
Q5    1   0.3669  0.6755  0.1261  11.00000  0.05    0.35
;
_shelx_res_checksum     51494
data_P4132
_database_code_depnum_ccdc_archive 'CCDC 1563459'
_audit_creation_method     'SHELXL-2014/7'
_chemical_name_systematic     'sodium and rubidium tris(oxalate)ferrate(III)'
_chemical_name_common     ?
_chemical_formula_moiety     ?
_chemical_formula_sum     'C12 Fe2 Na O24 Rb5'
_chemical_formula_iupac     'Na Rb5 [Fe (C2 O4)3]2'
_chemical_formula_weight     1090.16
_chemical_melting_point     ?
_shelx_space_group_comment
;
The symmetry employed for this shelxl refinement is uniquely defined
by the following loop, which should always be used as a source of
symmetry information in preference to the above space-group names.
They are only intended as comments.
;
_space_group_crystal_system     cubic
_space_group_name_H-M_alt     'P 41 3 2'
_space_group_name_Hall     'P 4bd 2ab 3'
loop_
    _space_group_symop_operation_xyz
    'x, y, z'
    '-x+1/2, -y, z+1/2'
    '-x, y+1/2, -z+1/2'
    'x+1/2, -y+1/2, -z'
    'z, x, y'
    'z+1/2, -x+1/2, -y'
    '-z+1/2, -x, y+1/2'
    '-z, x+1/2, -y+1/2'
    'y, z, x'
    '-y, z+1/2, -x+1/2'
    'y+1/2, -z+1/2, -x'
    '-y+1/2, -z, x+1/2'
    'y+3/4, x+1/4, -z+1/4'
    '-y+3/4, -x+3/4, -z+3/4'
    'y+1/4, -x+1/4, z+3/4'
    '-y+1/4, x+3/4, z+1/4'
    'x+3/4, z+1/4, -y+1/4'
    '-x+1/4, z+3/4, y+1/4'
    '-x+3/4, -z+3/4, -y+3/4'
    'x+1/4, -z+1/4, y+3/4'
    'z+3/4, y+1/4, -x+1/4'
    'z+1/4, -y+1/4, x+3/4'
    '-z+1/4, y+3/4, x+1/4'
    '-z+3/4, -y+3/4, -x+3/4'
_cell_length_a     13.7995(3)
_cell_length_b     13.7995(3)
_cell_length_c     13.7995(3)
_cell_angle_alpha     90
_cell_angle_beta     90
_cell_angle_gamma     90
_cell_volume     2627.79(17)
_cell_formula_units_Z     4
_cell_measurement_reflns_used     1328
_cell_measurement_theta_min     4.4250
_cell_measurement_theta_max     27.3250
_cell_measurement_temperature     293(2)
_exptl_crystal_description     fragment
_exptl_crystal_colour     green
_exptl_crystal_size_max     0.484
_exptl_crystal_size_mid     0.349
_exptl_crystal_size_min     0.251
_exptl_crystal_density_diffrn     2.756
_exptl_crystal_density_meas     ?
_exptl_crystal_density_method     ?
_exptl_crystal_F_000     2048
_exptl_absorpt_coefficient_mu     10.429
_exptl_absorpt_correction_type     multi-scan
_exptl_absorpt_process_details
;
(CrysAlisPro; Rigaku OD, 2015)
;
_shelx_estimated_absorpt_T_min     0.081
_shelx_estimated_absorpt_T_max     0.179
_exptl_absorpt_correction_T_min     0.78627
_exptl_absorpt_correction_T_max     1.00000
_diffrn_ambient_temperature     293(2)
_diffrn_radiation_type     'Mo K\a'
_diffrn_radiation_wavelength     0.71073
_diffrn_radiation_monochromator     graphite
_diffrn_measurement_device_type
                               'Rigaku Oxford Diffraction Xcalibur, Eos, Gemini'
_diffrn_measurement_device     'four-circle diffractometer'
_diffrn_measurement_method     '\w scans'
_diffrn_detector_area_resol_mean     16.0604
_diffrn_reflns_number     4284
_diffrn_reflns_av_R_equivalents     0.0383
_diffrn_reflns_theta_min     3.301
_diffrn_reflns_theta_max     26.963
_diffrn_reflns_theta_full     25.242
_diffrn_measured_fraction_theta_max     0.994
_diffrn_measured_fraction_theta_full     0.996
_diffrn_reflns_limit_h_min     -14
_diffrn_reflns_limit_h_max     16
_diffrn_reflns_limit_k_min     -14
_diffrn_reflns_limit_k_max     10
_diffrn_reflns_limit_l_min     -17
_diffrn_reflns_limit_l_max     16
_refine_special_details     ?
_reflns_number_total     961
_reflns_number_gt     814
_reflns_threshold_expression     'I > 2\s(I)'
_refine_ls_structure_factor_coef     Fsqd
_refine_ls_matrix_type     full
_refine_ls_R_factor_all     0.0478
_refine_ls_R_factor_gt     0.0316
_refine_ls_wR_factor_gt     0.0612
_refine_ls_wR_factor_ref     0.0681
_refine_ls_goodness_of_fit_ref     1.023
_refine_ls_restrained_S_all     1.023
_refine_ls_number_reflns     961
_refine_ls_number_parameters     68
_refine_ls_number_restraints     0
_refine_ls_hydrogen_treatment     undef
_refine_ls_weighting_scheme     calc
_refine_ls_weighting_details
              'w=1/[\s^2^(Fo^2^)+(0.0310P)^2^+3.9422P] where P=(Fo^2^+2Fc^2^)/3'
_atom_sites_solution_hydrogens     .
_atom_sites_solution_primary     dual
_atom_sites_solution_secondary     ?
_refine_ls_shift/su_max     0.000
_refine_ls_shift/su_mean     0.000
_refine_diff_density_max     1.016
_refine_diff_density_min     -0.950
_refine_ls_extinction_method     none
_refine_ls_extinction_coef     .
_refine_ls_abs_structure_details
;
Flack <i>x</i> determined using 251 quotients
[(<i>I</i>^+^)-(<i>I</i>^-^)]/[(<i>I</i>^+^)+(<i>I</i>^-^)]
(Parsons <i>et al.</i>, 2013).
;
_refine_ls_abs_structure_Flack     -0.003(10)
loop_
    _atom_type_symbol
    _atom_type_description
    _atom_type_scat_dispersion_real
    _atom_type_scat_dispersion_imag
    _atom_type_scat_source
    'C' 'C' 0.0033 0.0016
                         'International Tables Vol C Tables 4.2.6.8 and 6.1.1.4'
    'O' 'O' 0.0106 0.0060
                         'International Tables Vol C Tables 4.2.6.8 and 6.1.1.4'
    'Fe' 'Fe' 0.3463 0.8444
                         'International Tables Vol C Tables 4.2.6.8 and 6.1.1.4'
    'Rb' 'Rb' -0.9393 2.9676
                         'International Tables Vol C Tables 4.2.6.8 and 6.1.1.4'
    'Na' 'Na' 0.0362 0.0249
                         'International Tables Vol C Tables 4.2.6.8 and 6.1.1.4'
_computing_data_collection
;
CrysAlisPro (Rigaku OD, 2015)
;
_computing_cell_refinement
;
CrysAlisPro (Rigaku OD, 2015)
;
_computing_data_reduction
;
CrysAlisPro (Rigaku OD, 2015)
;
_computing_structure_solution
;
SHELXT (Sheldrick, 2015a)
;
_computing_structure_refinement
;
SHELXL2014 (Sheldrick, 2015b)
;
_computing_molecular_graphics
;
ORTEP-3 for Windows (Farrugia, 2012)
;
_computing_publication_material
;
SHELXL2014 (Sheldrick, 2015b)
;
loop_
    _atom_site_type_symbol
    _atom_site_label
    _atom_site_fract_x
    _atom_site_fract_y
    _atom_site_fract_z
    _atom_site_U_iso_or_equiv
    _atom_site_adp_type
    _atom_site_calc_flag
    _atom_site_occupancy
    _atom_site_disorder_assembly
    _atom_site_disorder_group
    C C1 0.1366(5) 0.5569(4) 0.1362(5) 0.0228(14) Uani d 1 . .
    C C2 0.0522(5) 0.5213(5) 0.2007(5) 0.0256(15) Uani d 1 . .
    O O11 0.1218(3) 0.5418(3) 0.0448(3) 0.0254(10) Uani d 1 . .
    O O12 -0.0240(3) 0.4977(3) 0.1533(3) 0.0291(10) Uani d 1 . .
    O O21 0.2066(3) 0.5967(3) 0.1708(3) 0.0327(11) Uani d 1 . .
    O O22 0.0621(4) 0.5170(4) 0.2882(4) 0.0422(14) Uani d 1 . .
    Fe Fe -0.01047(6) 0.48953(6) 0.01047(6) 0.0218(4) Uani d 1 . .
    Rb Rb1 0.24391(5) 0.50609(5) 0.3750 0.0291(2) Uani d 1 . .
    Rb Rb2 -0.07858(6) 0.57858(6) 0.42142(6) 0.0451(4) Uani d 1 . .
    Na Na 0.3750 0.6250 0.1250 0.0234(12) Uani d 1 . .
loop_
    _atom_site_aniso_label
    _atom_site_aniso_U_11
    _atom_site_aniso_U_22
    _atom_site_aniso_U_33
    _atom_site_aniso_U_12
    _atom_site_aniso_U_13
    _atom_site_aniso_U_23
    C1 0.018(3) 0.024(3) 0.027(4) 0.007(3) -0.001(3) 0.001(3)
    C2 0.026(4) 0.034(4) 0.017(3) 0.006(3) 0.003(3) -0.001(3)
    O11 0.023(2) 0.032(3) 0.022(3) -0.003(2) 0.002(2) -0.0003(18)
    O12 0.020(2) 0.042(3) 0.025(3) -0.005(2) 0.0052(18) -0.005(2)
    O21 0.022(3) 0.041(3) 0.036(3) -0.003(2) -0.005(2) 0.000(2)
    O22 0.032(3) 0.069(4) 0.025(3) -0.001(3) 0.003(2) 0.002(3)
    Fe 0.0218(4) 0.0218(4) 0.0218(4) 0.0003(4) -0.0003(4) -0.0003(4)
    Rb1 0.0292(3) 0.0292(3) 0.0290(5) 0.0020(4) -0.0047(3) -0.0047(3)
    Rb2 0.0451(4) 0.0451(4) 0.0451(4) -0.0124(4) 0.0124(4) -0.0124(4)
    Na 0.0234(12) 0.0234(12) 0.0234(12) -0.0014(15) -0.0014(15) 0.0014(15)
_geom_special_details
;
 All esds (except the esd in the dihedral angle between two l.s. planes)
 are estimated using the full covariance matrix.  The cell esds are taken
 into account individually in the estimation of esds in distances, angles
 and torsion angles; correlations between esds in cell parameters are only
 used when they are defined by crystal symmetry.  An approximate (isotropic)
 treatment of cell esds is used for estimating esds involving l.s. planes.
;
loop_
    _geom_bond_atom_site_label_1
    _geom_bond_atom_site_label_2
    _geom_bond_site_symmetry_2
    _geom_bond_distance
    _geom_bond_publ_flag
    C1 O21 . 1.210(7) n
    C1 O11 . 1.295(8) n
    C1 C2 . 1.546(9) n
    C2 O22 . 1.216(8) n
    C2 O12 . 1.280(7) n
    O11 Fe . 2.019(4) n
    O11 Rb1 7_564 3.006(4) n
    O11 Rb1 2_564 3.059(4) n
    O12 Fe . 1.983(4) n
    O12 Rb2 15_454 3.106(4) n
    O21 Na . 2.439(4) n
    O21 Rb1 . 3.125(5) n
    O21 Rb1 7_564 3.357(5) n
    O22 Rb1 . 2.785(5) n
    O22 Rb2 . 2.805(5) n
    Fe O12 8 1.983(4) n
    Fe O12 11_455 1.983(4) n
    Fe O11 11_455 2.019(4) n
    Fe O11 8 2.019(4) n
    Rb1 O22 14 2.785(5) n
    Rb1 O11 10_655 3.006(4) n
    Rb1 O11 23_545 3.006(4) n
    Rb1 O11 2_565 3.059(4) n
    Rb1 O11 13_455 3.059(4) n
    Rb1 O21 14 3.125(5) n
    Rb1 O21 23_545 3.357(5) n
    Rb1 O21 10_655 3.357(5) n
    Rb2 O22 12_565 2.805(5) n
    Rb2 O22 6_456 2.805(5) n
    Rb2 O12 19_455 3.106(4) n
    Rb2 O12 16 3.106(4) n
    Rb2 O12 21_455 3.106(4) n
    Na O21 10_655 2.439(4) n
    Na O21 13_455 2.439(4) n
    Na O21 19 2.439(4) n
    Na O21 7_564 2.439(4) n
    Na O21 22_564 2.439(4) n
loop_
    _geom_angle_atom_site_label_1
    _geom_angle_atom_site_label_2
    _geom_angle_atom_site_label_3
    _geom_angle_site_symmetry_1
    _geom_angle_site_symmetry_3
    _geom_angle
    _geom_angle_publ_flag
    O21 C1 O11 . . 125.7(6) n
    O21 C1 C2 . . 121.2(6) n
    O11 C1 C2 . . 113.0(5) n
    O21 C1 Rb1 . 7_564 82.8(4) ?
    O11 C1 Rb1 . 7_564 66.1(3) ?
    C2 C1 Rb1 . 7_564 123.0(4) ?
    O21 C1 Rb1 . . 53.9(3) ?
    O11 C1 Rb1 . . 154.8(4) ?
    C2 C1 Rb1 . . 74.1(3) ?
    Rb1 C1 Rb1 7_564 . 131.92(18) ?
    O22 C2 O12 . . 125.9(6) n
    O22 C2 C1 . . 120.2(6) n
    O12 C2 C1 . . 113.9(5) n
    O22 C2 Rb1 . . 41.2(3) ?
    O12 C2 Rb1 . . 159.2(4) ?
    C1 C2 Rb1 . . 81.3(3) ?
    O22 C2 Rb2 . . 39.9(3) ?
    O12 C2 Rb2 . . 94.4(4) ?
    C1 C2 Rb2 . . 142.1(4) ?
    Rb1 C2 Rb2 . . 79.41(13) ?
    C1 O11 Fe . . 115.3(4) n
    C1 O11 Rb1 . 7_564 90.7(3) n
    Fe O11 Rb1 . 7_564 108.83(17) n
    C1 O11 Rb1 . 2_564 133.3(4) n
    Fe O11 Rb1 . 2_564 106.92(16) n
    Rb1 O11 Rb1 7_564 2_564 93.89(12) n
    C2 O12 Fe . . 116.4(4) n
    C2 O12 Rb2 . 15_454 133.5(4) n
    Fe O12 Rb2 . 15_454 95.68(16) n
    C1 O21 Na . . 137.0(4) n
    C1 O21 Rb1 . . 107.8(4) n
    Na O21 Rb1 . . 98.10(14) n
    C1 O21 Rb1 . 7_564 76.2(4) n
    Na O21 Rb1 . 7_564 92.25(14) n
    Rb1 O21 Rb1 . 7_564 158.07(17) n
    C2 O22 Rb1 . . 122.0(4) n
    C2 O22 Rb2 . . 124.0(5) n
    Rb1 O22 Rb2 . . 110.97(18) n
    O12 Fe O12 . 8 88.19(18) n
    O12 Fe O12 . 11_455 88.19(18) n
    O12 Fe O12 8 11_455 88.19(18) n
    O12 Fe O11 . 11_455 161.01(17) n
    O12 Fe O11 8 11_455 106.36(18) n
    O12 Fe O11 11_455 11_455 80.31(17) n
    O12 Fe O11 . 8 106.35(18) n
    O12 Fe O11 8 8 80.31(17) n
    O12 Fe O11 11_455 8 161.01(17) n
    O11 Fe O11 11_455 8 88.44(18) n
    O12 Fe O11 . . 80.31(17) n
    O12 Fe O11 8 . 161.01(17) n
    O12 Fe O11 11_455 . 106.36(18) n
    O11 Fe O11 11_455 . 88.43(18) n
    O11 Fe O11 8 . 88.43(18) n
    O22 Rb1 O22 14 . 95.0(2) n
    O22 Rb1 O11 14 10_655 83.52(14) n
    O22 Rb1 O11 . 10_655 152.04(13) n
    O22 Rb1 O11 14 23_545 152.04(13) n
    O22 Rb1 O11 . 23_545 83.52(14) n
    O11 Rb1 O11 10_655 23_545 110.46(16) n
    O22 Rb1 O11 14 2_565 84.14(13) n
    O22 Rb1 O11 . 2_565 152.50(13) n
    O11 Rb1 O11 10_655 2_565 55.34(16) n
    O11 Rb1 O11 23_545 2_565 84.61(12) n
    O22 Rb1 O11 14 13_455 152.49(13) n
    O22 Rb1 O11 . 13_455 84.14(13) n
    O11 Rb1 O11 10_655 13_455 84.61(12) n
    O11 Rb1 O11 23_545 13_455 55.34(16) n
    O11 Rb1 O11 2_565 13_455 108.96(17) n
    O22 Rb1 O21 14 14 56.08(13) n
    O22 Rb1 O21 . 14 91.06(13) n
    O11 Rb1 O21 10_655 14 110.57(12) n
    O11 Rb1 O21 23_545 14 95.97(11) n
    O11 Rb1 O21 2_565 14 65.63(12) n
    O11 Rb1 O21 13_455 14 151.23(11) n
    O22 Rb1 O21 14 . 91.06(13) n
    O22 Rb1 O21 . . 56.09(13) n
    O11 Rb1 O21 10_655 . 95.97(11) n
    O11 Rb1 O21 23_545 . 110.57(12) n
    O11 Rb1 O21 2_565 . 151.23(11) n
    O11 Rb1 O21 13_455 . 65.63(12) n
    O21 Rb1 O21 14 . 132.93(17) n
    O22 Rb1 O21 14 23_545 114.16(14) n
    O22 Rb1 O21 . 23_545 64.53(13) n
    O11 Rb1 O21 10_655 23_545 141.04(12) n
    O11 Rb1 O21 23_545 23_545 40.54(11) n
    O11 Rb1 O21 2_565 23_545 90.67(11) n
    O11 Rb1 O21 13_455 23_545 90.36(11) n
    O21 Rb1 O21 14 23_545 62.26(16) n
    O21 Rb1 O21 . 23_545 116.94(14) n
    C1 Rb1 O21 10_655 23_545 160.09(13) n
    C1 Rb1 O21 23_545 23_545 20.95(13) n
    O22 Rb1 O21 14 10_655 64.53(13) n
    O22 Rb1 O21 . 10_655 114.16(14) n
    O11 Rb1 O21 10_655 10_655 40.54(11) n
    O11 Rb1 O21 23_545 10_655 141.04(12) n
    O11 Rb1 O21 2_565 10_655 90.36(11) n
    O11 Rb1 O21 13_455 10_655 90.67(11) n
    O21 Rb1 O21 14 10_655 116.94(14) n
    O21 Rb1 O21 . 10_655 62.26(16) n
    C1 Rb1 O21 10_655 10_655 20.95(13) n
    C1 Rb1 O21 23_545 10_655 160.09(13) n
    O21 Rb1 O21 23_545 10_655 178.23(16) n
    O22 Rb2 O22 . 12_565 116.26(7) n
    O22 Rb2 O22 . 6_456 116.26(7) n
    O22 Rb2 O22 12_565 6_456 116.26(7) n
    O22 Rb2 O12 . 19_455 89.16(13) n
    O22 Rb2 O12 12_565 19_455 131.71(15) n
    O22 Rb2 O12 6_456 19_455 81.59(14) n
    O22 Rb2 O12 . 16 131.71(15) n
    O22 Rb2 O12 12_565 16 81.59(14) n
    O22 Rb2 O12 6_456 16 89.16(13) n
    O12 Rb2 O12 19_455 16 52.74(13) n
    O22 Rb2 O12 . 21_455 81.59(14) n
    O22 Rb2 O12 12_565 21_455 89.16(13) n
    O22 Rb2 O12 6_456 21_455 131.71(15) n
    O12 Rb2 O12 19_455 21_455 52.74(13) n
    O12 Rb2 O12 16 21_455 52.74(13) n
    O21 Na O21 . 10_655 86.98(16) n
    O21 Na O21 . 13_455 76.2(2) n
    O21 Na O21 10_655 13_455 121.3(2) n
    O21 Na O21 . 19 145.5(2) n
    O21 Na O21 10_655 19 76.2(2) n
    O21 Na O21 13_455 19 86.97(16) n
    O21 Na O21 . 7_564 86.97(16) n
    O21 Na O21 10_655 7_564 86.97(16) n
    O21 Na O21 13_455 7_564 145.5(2) n
    O21 Na O21 19 7_564 121.3(2) n
    O21 Na O21 . 22_564 121.3(2) n
    O21 Na O21 10_655 22_564 145.5(2) n
    O21 Na O21 13_455 22_564 86.97(16) n
    O21 Na O21 19 22_564 86.97(16) n
    O21 Na O21 7_564 22_564 76.2(2) n
loop_
    _geom_torsion_atom_site_label_1
    _geom_torsion_atom_site_label_2
    _geom_torsion_atom_site_label_3
    _geom_torsion_atom_site_label_4
    _geom_torsion_site_symmetry_1
    _geom_torsion_site_symmetry_2
    _geom_torsion_site_symmetry_3
    _geom_torsion_site_symmetry_4
    _geom_torsion
    _geom_torsion_publ_flag
    O21 C1 C2 O22 . . . . -13.0(10) ?
    O11 C1 C2 O22 . . . . 168.7(6) ?
    Rb1 C1 C2 O22 7_564 . . . -115.7(6) ?
    Rb1 C1 C2 O22 . . . . 14.4(6) ?
    O21 C1 C2 O12 . . . . 167.5(6) ?
    O11 C1 C2 O12 . . . . -10.8(8) ?
    Rb1 C1 C2 O12 7_564 . . . 64.8(6) ?
    Rb1 C1 C2 O12 . . . . -165.1(5) ?
    O21 C1 C2 Rb1 . . . . -27.4(5) ?
    O11 C1 C2 Rb1 . . . . 154.3(5) ?
    Rb1 C1 C2 Rb1 7_564 . . . -130.1(3) ?
    O21 C1 C2 Rb2 . . . . 32.8(10) ?
    O11 C1 C2 Rb2 . . . . -145.6(5) ?
    Rb1 C1 C2 Rb2 7_564 . . . -69.9(7) ?
    Rb1 C1 C2 Rb2 . . . . 60.1(5) ?
    O21 C1 O11 Fe . . . . -172.2(5) ?
    C2 C1 O11 Fe . . . . 6.0(6) ?
    Rb1 C1 O11 Fe 7_564 . . . -111.3(3) ?
    Rb1 C1 O11 Fe . . . . 107.9(9) ?
    O21 C1 O11 Rb1 . . . 7_564 -60.9(6) ?
    C2 C1 O11 Rb1 . . . 7_564 117.3(4) ?
    Rb1 C1 O11 Rb1 . . . 7_564 -140.8(9) ?
    O21 C1 O11 Rb1 . . . 2_564 35.0(9) ?
    C2 C1 O11 Rb1 . . . 2_564 -146.7(4) ?
    Rb1 C1 O11 Rb1 7_564 . . 2_564 96.0(4) ?
    Rb1 C1 O11 Rb1 . . . 2_564 -44.8(12) ?
    O22 C2 O12 Fe . . . . -169.1(6) ?
    C1 C2 O12 Fe . . . . 10.3(7) ?
    Rb1 C2 O12 Fe . . . . -124.2(11) ?
    Rb2 C2 O12 Fe . . . . 164.4(2) ?
    O22 C2 O12 Rb2 . . . 15_454 -40.6(10) ?
    C1 C2 O12 Rb2 . . . 15_454 138.9(4) ?
    Rb1 C2 O12 Rb2 . . . 15_454 4.4(16) ?
    Rb2 C2 O12 Rb2 . . . 15_454 -67.1(5) ?
    O11 C1 O21 Na . . . . -24.5(10) ?
    C2 C1 O21 Na . . . . 157.3(4) ?
    Rb1 C1 O21 Na 7_564 . . . -78.2(5) ?
    Rb1 C1 O21 Na . . . . 124.2(6) ?
    O11 C1 O21 Rb1 . . . . -148.7(5) ?
    C2 C1 O21 Rb1 . . . . 33.2(6) ?
    Rb1 C1 O21 Rb1 7_564 . . . 157.58(19) ?
    O11 C1 O21 Rb1 . . . 7_564 53.7(6) ?
    C2 C1 O21 Rb1 . . . 7_564 -124.4(6) ?
    Rb1 C1 O21 Rb1 . . . 7_564 -157.58(19) ?
    O12 C2 O22 Rb1 . . . . 157.6(5) ?
    C1 C2 O22 Rb1 . . . . -21.9(8) ?
    Rb2 C2 O22 Rb1 . . . . -158.5(8) ?
    O12 C2 O22 Rb2 . . . . -43.9(9) ?
    C1 C2 O22 Rb2 . . . . 136.6(5) ?
    Rb1 C2 O22 Rb2 . . . . 158.5(8) ?
_shelx_hkl_file
;
   0  -1  -2 33330.9 942.807   2
  -1   0   2 32812.3 959.134   1
   2   1   1 2818.01 246.859   1
  -1  -1  -2 3327.42 325.419   2
  -2   0   2 108227. 2085.73   1
  -1  -2  -2 26780.5 718.787   2
  -2  -2   1 25687.5 833.032   2
  -2  -1   2 25269.4 1045.52   1
   1   2  -2 25997.3 994.656   2
   2   2  -1 25180.3 823.933   2
   2   1  -2 24274.2 986.203   2
   2   2  -2 590108. 6324.04   2
   2   2   2 601733. 5227.52   2
   0   0  -3 243.680 385.953   2
   0   0   3-48.0624 253.235   1
   0   1  -3 172922. 2969.49   2
  -1   0   3 175876. 2731.78   1
  -1   0  -3 173854. 2766.32   2
   1   0  -3 175258. 3018.54   2
  -3  -1   0 172267. 2652.95   1
   0  -1  -3 175522. 2835.46   2
  -1  -3   1 159234. 2278.63   2
   1   1  -3 157230. 2906.97   2
   1  -1  -3 164075. 2933.03   2
  -3  -1   1 159923. 2757.90   1
  -1  -1  -3 165400. 2605.78   2
   3   1   1 162403. 2250.68   1
   3   1   2 169072. 2047.79   1
  -3  -2  -1 171564. 2470.03   1
   2   1  -3 169619. 3145.24   2
   1   3  -2 168426. 2724.04   2
  -3  -1   2 168956. 3069.23   1
  -2  -3   1 173191. 2475.24   2
   1   2   3 172982. 2601.02   2
   0  -2  -3 114069. 2173.33   2
   0   2  -3 105364. 2289.07   2
   2   3   0 107162. 1357.09   2
   2   0  -3 107115. 2456.41   2
  -2   0   3 110435. 2308.16   1
  -3  -2   0 105050. 2103.09   1
  -2  -3   0 109620. 1443.10   2
  -3  -2   1 171655. 3001.75   1
  -1  -3   2 173129. 2812.35   2
   1   2  -3 171410. 3123.11   2
  -1  -2  -3 170870. 2608.29   2
   2   3  -1 171071. 2441.79   2
  -2  -1   3 167303. 3077.61   1
   3   2  -2 457711. 5462.86   2
  -3  -2   2 452653. 5930.68   1
   2   2   3 464908. 4893.85   2
   2   2  -3 450992. 5780.42   2
  -3  -2  -2 463231. 4385.27   1
  -2  -2  -3 457768. 4692.72   2
   2   3  -2 453153. 5361.39   2
  -2  -3   2 453199. 5389.86   2
   3   3   0 39880.4 901.352   2
  -3   0   3 42266.2 1595.62   1
   1   3  -3 89672.0 2239.14   2
   3   1  -3 90865.4 2386.71   2
  -3  -1   3 90487.3 2354.43   1
  -1  -3  -3 92347.5 1781.31   2
   3   3  -1 87402.6 1764.12   2
   2   3  -3 61524.6 1886.77   2
  -2  -3   3 62688.5 1904.76   2
  -3  -2   3 60396.3 2051.99   1
   2   3   3 61771.8 1323.26   2
  -3  -3   2 64511.6 1769.58   2
   3   2   3 61664.1 1378.06   2
  -2  -3  -3 62365.5 1304.50   2
   3   3  -2 62011.0 1721.30   2
   3   2  -3 59772.9 1911.43   2
   3   3   3 164314. 2267.02   2
   3   3  -3 158385. 3201.05   2
  -3  -3   3 164025. 3256.56   2
   0   0  -4 433952. 5665.94   2
   0   0   4 433968. 4874.56   1
   1   0  -4 375055. 5374.11   2
  -1   0   4 385837. 4806.52   1
   4   1   0 386316. 4817.04   1
   0   1  -4 380286. 5348.86   2
  -1   0  -4 382535. 5076.31   2
   0  -1  -4 387603. 4340.91   1
   0  -1  -4 385851. 5203.70   2
   1   1   4 413214. 3973.01   1
   1  -1  -4 412719. 5557.51   2
  -4  -1   1 399151. 5316.51   1
  -1  -1  -4 411124. 5272.72   2
  -1  -4   1 403481. 4477.77   2
  -1   1  -4 407515. 5393.32   2
   1   1  -4 410127. 5669.20   2
   4   1   1 403076. 4693.54   1
  -2  -1  -4 112804. 2304.20   2
   2   1  -4 106264. 2746.48   2
  -4  -2  -1 108964. 2140.27   1
   1  -2  -4 113320. 2687.04   2
   1   2   4 111290. 2363.21   2
  -2  -4   1 112936. 2018.64   2
   4   1   2 112357. 1888.29   1
  -4  -1   2 114762. 2692.18   1
   0  -2  -4 271928. 4109.93   2
   2   0  -4 268387. 4506.95   2
  -2  -4   0 270893. 2930.13   2
  -2   0   4 269696. 4180.97   1
  -4  -2   0 267025. 3907.65   1
   0   2  -4 263672. 4329.39   2
   1   2  -4 97335.0 2590.35   2
  -2  -1   4 96331.0 2451.67   1
  -1  -2  -4 98980.0 2208.27   2
  -1  -2  -4 98403.8 1558.59   1
  -4  -2   1 98932.9 2435.56   1
   2   1   4 98960.3 2243.31   2
   2  -1  -4 96572.8 2650.00   2
  -1  -4   2 98916.5 2113.52   2
   2   4  -2 99003.3 2146.40   2
  -4  -2   2 98374.5 2619.85   1
  -2  -4   2 100547. 2210.07   2
   2   2   4 98816.7 2173.70   2
  -4  -2  -2 98625.7 1785.63   1
  -2  -2  -4 98723.3 2084.41   2
   2   2  -4 97369.1 2657.75   2
  -2  -4  -3 76022.1 1434.97   2
  -4  -3  -2 75972.3 1686.41   1
   4   3  -2 74076.6 2025.86   2
  -4  -2   3 77189.4 2461.23   1
   2   3   4 81241.1 1846.46   2
   2   4  -3 77356.9 2173.76   2
  -3  -4   2 79192.8 1997.76   2
  -2  -3   4 81045.8 2396.47   2
   3   2  -4 76704.1 2395.14   2
   4   1   3 265517. 2982.80   1
  -4  -3  -1 258358. 3792.63   1
   3   1  -4 263798. 4659.56   2
  -3  -4   1 272640. 3488.04   2
   4   3  -1 261336. 3627.36   2
  -4  -1   3 263288. 4559.97   1
   3   4   0 217326. 2416.67   2
   0  -4   3 218348. 3637.50   2
  -4  -3   0 208750. 3615.15   1
  -3   0   4 212865. 3918.87   1
   3   0  -4 211183. 4158.92   2
   0  -3  -4 222369. 3680.61   2
  -1  -4   3 280641. 4352.98   2
  -3  -1   4 277002. 4640.79   1
   3   1   4 277704. 3926.79   2
   3   4  -1 277561. 3552.75   2
  -4  -3   1 276871. 4470.10   1
   1   3  -4 269429. 4578.47   2
  -1  -3  -4 281103. 3993.68   2
  -2  -3  -4 87973.3 1920.14   2
  -2  -4   3 88703.0 2344.55   2
   3   4  -2 87165.8 2087.65   2
   2   3  -4 84617.7 2498.31   2
   3   2   4 87081.4 1998.40   2
   4   2  -3 85391.7 2400.46   2
  -4  -3   2 84037.1 2525.38   1
  -3  -2   4 82942.9 2562.97   1
  -4  -3  -3 165109. 2275.20   1
   4   3  -3 163087. 3404.01   2
   3   4  -3 165366. 3376.91   2
  -4  -3   3 165695. 3780.94   1
  -3  -3   4 167711. 3616.61   2
   3   3   4 169522. 2753.57   2
   4   3   3 168606. 2319.53   2
   3   3  -4 165150. 3615.83   2
  -3  -4   3 166676. 3367.71   2
   4   4   0 65233.1 1333.84   2
  -4  -1   4 684.648 824.236   1
   4   1  -4 792.447 712.011   2
   4   4  -1 1044.56 426.087   2
   1   4  -4 1755.79 793.961   2
  -1  -4   4 1121.33 543.714   2
  -1  -4  -4 969.762 500.066   2
   4   4  -2 194318. 3393.02   2
  -2  -4   4 196577. 3959.18   2
   4   2  -4 201392. 4103.88   2
  -2  -4  -4 192846. 2970.59   2
   2   4  -4 189678. 3875.44   2
   4   2   4 194342. 3088.68   2
  -4  -2   4 193959. 4212.18   1
   4   4   3 64783.0 1165.96   2
  -4  -3   4 65548.0 2517.78   1
   3   4  -4 69424.2 2387.15   2
  -3  -4   4 71227.9 2355.55   2
   4   3  -4 73124.8 2430.69   2
   4   3   4 71449.2 1709.92   2
   4   4  -3 69090.8 2179.53   2
  -4  -4   4 459909. 6834.05   2
   4   4   4 458469. 4917.00   2
   4   4  -4 458372. 6805.94   2
   0   0   5-59.9730 457.147   1
   0   0  -5-37.2689 651.158   2
   5   1   0 15110.3 970.302   1
  -1   0  -5 16159.6 1146.07   2
   0  -1  -5 13430.5 1095.70   2
  -1   0   5 15262.6 1003.71   1
   0   1  -5 13805.8 1167.72   2
   0   1   5 13584.9 787.239   1
   1   0  -5 14188.6 1195.69   2
  -1  -1   5 300120. 4590.48   1
   1  -1  -5 295379. 5021.40   2
   5   1  -1 300444. 4683.84   1
   1   1  -5 288804. 5028.43   2
  -1   1  -5 286624. 4792.26   2
  -1  -1  -5 294006. 4709.77   2
   1   1   5 301539. 3487.45   1
   1  -1  -5 291258. 4295.53   1
   5   1   1 289028. 4137.70   1
  -2  -5   1 56789.6 1492.70   2
   1   2   5 58224.4 1918.21   2
  -5  -2  -1 56611.5 1713.69   1
  -2  -1  -5 56636.1 1867.36   2
  -5  -1   2 59444.0 2144.11   1
   5   1   2 56054.2 1530.45   1
   1  -2  -5 59877.4 2108.27   2
   1  -2  -5 55904.6 1763.34   1
   2   1  -5 57152.4 2220.28   2
   0   2  -5 77015.5 2468.98   2
   5   2   0 80295.5 2147.92   1
   2   0  -5 77674.1 2591.52   2
   0  -2  -5 77556.8 2353.48   2
  -5  -2   0 76777.0 2167.16   1
  -2   0   5 83551.8 2325.16   1
  -2  -5   0 79588.1 1477.18   2
   0  -2  -5 81134.9 1839.34   1
   2  -1  -5 66871.1 2107.88   1
   2   1   5 64918.9 1156.13   1
  -1  -2  -5 66233.9 2053.78   2
   1   2  -5 65551.0 2348.52   2
   2   1   5 64983.4 2040.54   2
   2  -1  -5 63957.9 2344.74   2
  -1  -2  -5 67208.8 1385.29   1
  -1  -5   2 66412.3 1820.07   2
  -5  -2   1 65740.2 2131.15   1
   5   2   1 65835.6 1822.42   1
  -2  -1   5 66076.8 2168.28   1
   2  -2  -5 483225. 6518.81   1
   2  -2  -5 484794. 7088.56   2
  -2  -2  -5 486979. 6104.21   2
  -2  -5   2 485890. 5901.56   2
  -5  -2   2 498588. 6865.87   1
   2   2  -5 499469. 7144.89   2
   2   2   5 484931. 6213.96   2
  -2  -5  -3 76923.7 1454.22   2
  -5  -2   3 78420.5 2680.61   1
   3   2  -5 84174.6 2759.70   2
  -3  -5   2 78327.4 2061.02   2
   2   3   5 80100.0 2117.87   2
   5   3  -2 77439.7 2202.70   2
  -5  -3  -2 74474.9 1839.30   1
  -3  -5   1 19089.3 907.893   2
   3   1  -5 18945.0 1432.83   2
   1  -3  -5 18702.0 1264.99   2
  -5  -1   3 17578.1 1333.90   1
   5   1   3 17668.5 812.725   1
  -5  -3  -1 18861.1 1099.23   1
   0  -5   3 1448.37 560.411   2
   3   0  -5 657.355 802.380   2
  -3   0   5-378.101 713.311   1
  -3  -5   0 220.815 234.221   2
   0  -3  -5 872.981 629.311   2
  -5  -3   0 317.398 598.788   1
   3   0   5 751.644 502.482   2
   0   3  -5 1042.03 749.971   2
  -1  -3  -5 21900.3 1247.17   2
  -5  -3   1 22205.8 1346.32   1
  -1  -5   3 22873.6 1227.24   2
   3   1   5 22728.2 1222.66   2
   3  -1  -5 22002.4 1568.15   2
  -3  -1   5 22550.7 1457.36   1
   1   3  -5 22681.2 1503.65   2
   3   2   5 92852.6 2338.79   2
  -5  -3   2 93065.9 2782.69   1
  -2  -3  -5 85974.2 1372.37   1
  -2  -3  -5 92048.4 2284.89   2
  -2  -5   3 91066.6 2417.29   2
   3   5  -2 91389.5 2150.68   2
   3  -2  -5 93532.9 2738.04   1
  -3  -2   5 87926.8 2820.80   1
   2   3  -5 96438.7 2917.79   2
   3   3   5 91246.3 2236.04   2
   5   3  -3 86693.6 2551.22   2
  -3  -5   3 90783.9 2474.08   2
  -3  -3   5 88311.4 2830.81   2
   3   5  -3 87182.7 2386.28   2
  -5  -3   3 88351.8 2892.98   1
   3   3  -5 91395.1 2911.59   2
   5   3   4 22324.9 1001.91   2
   4   3  -5 23869.5 1683.46   2
   3   4   5 21173.1 1043.07   2
  -5  -3   4 22074.8 1676.75   1
  -4  -5   3 22224.8 1282.13   2
  -3  -4   5 23394.5 1538.37   2
  -5  -4  -3 21203.9 991.801   1
   5   4  -3 21381.1 1342.55   2
   3   5  -4 23315.3 1491.71   2
  -3  -5  -4 21971.3 778.462   2
  -4  -5   2 200800. 3532.70   2
  -5  -4  -2 200526. 3384.12   1
   5   4  -2 196218. 3609.81   2
  -2  -5  -4 199506. 3006.93   2
   2   5  -4 217505. 4149.93   2
   4   2  -5 209128. 4537.95   2
  -2  -4   5 203102. 4349.79   2
  -5  -2   4 195895. 4393.18   1
   5   4  -1 52989.7 1591.67   2
  -1  -5  -4 53780.7 1671.29   2
  -1  -4   5 53858.2 2153.58   2
   4   1  -5 56735.0 2380.20   2
  -5  -4  -1 50997.9 1810.51   1
  -5  -1   4 55258.8 2359.63   1
   4   0   5 65078.1 2060.54   2
   5   4   0 62540.8 1508.29   2
   0  -4  -5 67486.5 2155.03   2
   4   5   0 63670.1 1216.35   2
  -4   0   5 63781.0 2421.11   1
   4   0  -5 64397.3 2567.53   2
   0  -5   4 67907.4 2233.81   2
  -5  -4   0 64277.6 2126.51   1
   4   5  -1 43082.2 1328.99   2
  -4  -1   5 43526.0 2071.09   1
   1   4  -5 46929.1 2066.25   2
  -1  -5   4 46857.1 1908.84   2
  -1  -4  -5 45942.1 1683.82   2
   4   1   5 46365.5 1658.41   2
  -5  -4   1 43768.6 1955.91   1
  -4  -2   5 181659. 4253.12   1
  -2  -4  -5 179381. 3243.94   2
   4   5  -2 182318. 3317.73   2
   2   4  -5 186157. 4157.84   2
   5   2  -4 186773. 4165.70   2
  -2  -5   4 187907. 3954.70   2
  -5  -4   2 187004. 4172.74   1
   4   2   5 186482. 3396.11   2
   4   5  -3 17926.6 1204.89   2
   4   3   5 16880.7 968.601   2
   5   3  -4 16543.2 1393.58   2
  -3  -5   4 16677.7 1249.76   2
  -5  -4   3 16631.2 1451.67   1
  -3  -4  -5 17316.6 940.732   2
   3   4  -5 17008.9 1445.30   2
   5   4   3 17069.1 646.783   2
  -4  -3   5 15674.6 1520.77   1
   4   5  -4 15682.8 1288.84   2
   5   4  -4 15432.6 1382.60   2
  -4  -5   4 13560.6 1164.45   2
  -5  -4   4 12569.1 1375.75   1
   4   4   5 14369.3 874.461   2
  -5  -4  -4 13799.2 672.220   1
   5   4   4 14250.6 740.470   2
   4   4  -5 12625.1 1318.09   2
  -4  -4   5 14967.1 1327.94   2
   5   5   0 417206. 4509.85   2
   0  -5   5 422831. 6615.79   2
   0  -5  -5 421528. 6104.07   2
   5   1  -5 9246.05 1227.61   2
   5   5  -1 9841.84 736.490   2
  -1  -5   5 9808.11 1031.58   2
  -5  -1   5 9708.90 1346.82   1
  -1  -5  -5 10008.5 949.406   2
   5   2  -5 17158.1 1517.28   2
  -2  -5   5 18843.6 1423.69   2
   5   2   5 17669.6 1057.88   2
  -2  -5  -5 15799.4 964.267   2
   2   5  -5 19538.3 1528.48   2
   5   5  -2 15697.1 1064.96   2
  -5  -2   5 15996.1 1653.88   1
  -3  -5  -5 26817.0 1107.19   2
   5   5  -3 24896.8 1456.27   2
   5   3   5 25984.9 1231.29   2
  -3  -5   5 27866.0 1689.98   2
   5   3  -5 26224.4 1807.10   2
   3   5  -5 28082.5 1766.84   2
  -5  -3   5 25305.6 1885.14   1
   5   5   4 47552.0 1048.01   2
   4   5  -5 51829.9 2374.32   2
  -5  -4   5 47613.6 2484.00   1
   5   4  -5 51904.5 2387.22   2
   5   5  -4 50259.3 2202.35   2
  -5  -5  -4 52041.8 1449.18   1
   5   4   5 53231.4 1601.04   2
  -4  -5   5 51007.6 2257.71   2
   5   5   5 274158. 3575.39   2
  -5  -5  -5 263927. 3180.93   1
   6   0   0-393.009 588.932   1
   0   0  -6-158.388 843.133   2
   0   0   6 57.0369 507.886   1
   6   1   0 105937. 2732.60   1
   6   0  -1 101454. 2887.07   1
   0   1  -6 103107. 3065.66   2
  -1   0   6 103076. 2582.34   1
  -1   0  -6 102025. 2949.21   2
   0  -1  -6 107090. 3021.47   2
   1   0  -6 101078. 3085.28   2
   0   1   6 104914. 2292.68   1
   1   0   6 106783. 2258.94   1
   1  -1  -6 6552.29 1071.89   2
   6   1  -1 6413.14 864.174   1
   6   1   1 6502.12 761.480   1
  -1  -1   6 5665.73 876.648   1
   1   1   6 6257.44 916.027   2
  -1  -1  -6 5524.71 928.091   2
   1   1   6 6391.17 607.636   1
   1  -1  -6 5581.01 721.432   1
   1   1  -6 5046.50 1018.58   2
  -1   1  -6 6695.02 1102.63   2
   6   2  -1 564260. 7563.60   1
   1  -2  -6 561923. 7992.41   2
   6   1   2 558379. 6652.43   1
  -2  -1  -6 566191. 7374.56   2
   1  -2  -6 563983. 6936.04   1
   2   1  -6 564018. 8166.70   2
   1   2   6 585428. 7582.62   2
  -2  -6   1 570320. 6221.99   2
   6   2   0 2489.69 666.117   1
   0  -2  -6 2448.86 858.387   2
  -2   0   6 2359.55 779.909   1
  -2  -6   0 2817.24 437.277   2
   0   2  -6 1800.62 932.871   2
   2   0  -6 2367.53 883.875   2
  -2   0  -6 2333.78 852.397   2
   0  -2  -6 1971.24 527.665   1
   6   2   1 554855. 6776.06   1
  -6  -2   1 569492. 7540.77   1
   1   2  -6 540272. 8000.95   2
   2   1   6 556139. 7482.96   2
   2   1   6 560605. 5400.37   1
  -2  -1   6 547949. 7507.63   1
   2  -1  -6 549901. 8067.30   2
   2  -1  -6 564039. 7281.31   1
  -1  -6   2 550367. 6624.66   2
  -1  -2  -6 549580. 7401.02   2
   6   2  -2 64604.5 2356.91   1
  -2  -2  -6 60002.6 2114.49   2
  -2  -2   6 61535.3 2322.24   1
   2  -2  -6 60852.8 2494.24   2
   2   2   6 63875.0 2176.83   2
  -6  -2   2 64251.0 2438.55   1
  -2  -6   2 62005.9 1867.24   2
   2  -2  -6 63340.4 2180.36   1
   2   2  -6 57578.3 2472.03   2
   6   2   2 61477.0 1793.80   1
   3   2  -6 30665.6 1950.01   2
   2   3   6 28362.4 1441.48   2
  -3  -6   2 29705.3 1324.20   2
  -6  -2   3 29247.1 1877.84   1
   2  -3  -6 28757.7 1815.69   2
   6   2   3 29264.7 1151.58   1
  -6  -3  -2 26886.3 1251.29   1
   2  -3  -6 26390.5 1509.49   1
   3   1  -6 10602.8 1344.28   2
   1  -3  -6 10072.9 879.191   1
  -3  -6   1 11501.1 791.033   2
   1  -3  -6 11136.9 1247.77   2
   6   1   3 10828.3 782.114   1
  -6  -3  -1 10224.5 986.389   1
  -3  -6   0 91130.7 1688.01   2
   0  -3  -6 89664.5 2181.28   1
  -6  -3   0 91450.7 2560.76   1
   3   0  -6 84396.8 3032.83   2
   0  -6   3 91227.7 2513.93   2
   0  -3  -6 90000.6 2740.96   2
   0   3  -6 89848.6 2948.43   2
  -3   0   6 88596.4 2747.05   1
   3   0   6 88844.2 2634.28   2
   3   0  -6 90793.4 2819.56   1
  -6  -3   1 21111.9 1463.27   1
  -3  -1   6 20538.7 1518.68   1
  -1  -3  -6 20329.3 1304.38   2
  -1  -3  -6 19835.6 891.135   1
   3   1   6 21136.6 1298.56   2
   3  -1  -6 21833.4 1453.02   1
   1   3  -6 20616.8 1570.84   2
   3   1   6 19073.8 607.121   1
   3  -1  -6 19878.4 1573.20   2
  -1  -6   3 21536.5 1271.72   2
   3  -2  -6 24345.9 1553.54   1
   3   2   6 26516.7 1444.20   2
   2   3  -6 26387.9 1803.00   2
  -2  -6   3 25446.8 1371.81   2
  -6  -3   2 27319.5 1690.95   1
  -2  -3  -6 22458.9 744.175   1
  -3  -2   6 23040.8 1628.08   1
   3  -2  -6 21860.6 1687.61   2
  -2  -3  -6 25905.1 1427.38   2
  -6  -3   3 27490.6 1828.86   1
   3  -3  -6 25256.6 1617.82   1
  -3  -3   6 28935.4 1814.71   2
   3   3  -6 26883.1 1826.79   2
  -3  -3  -6 29176.5 1427.48   2
  -3  -6   3 30560.3 1506.18   2
   6   3  -3 29896.4 1634.60   2
  -3  -3   6 24182.0 1735.89   1
   3   3   6 28359.5 1441.20   2
  -3  -6  -4 72033.9 1379.06   2
   4   3  -6 76230.3 2962.98   2
   3   4   6 78612.1 2263.87   2
  -4  -6   3 75417.5 2373.92   2
   3   6  -4 81213.4 2599.77   2
  -3  -4   6 75711.0 2858.20   2
  -6  -4  -3 73024.5 1902.63   1
  -6  -3   4 80503.0 3041.11   1
   6   4  -3 76858.9 2559.16   2
  -2  -4   6 451428. 7303.68   2
  -6  -2   4 434280. 7281.41   1
  -4  -6   2 444779. 5797.58   2
  -6  -4  -2 437749. 5785.63   1
   6   4  -2 425131. 6044.26   2
   4   2  -6 455109. 7518.90   2
  -2  -6  -4 433405. 5034.21   2
  -6  -4  -1 139947. 3203.05   1
   1  -4  -6 147121. 3778.01   2
   6   4  -1 149223. 2999.60   2
   4  -1   6 152792. 3544.89   2
  -4  -6   1 148961. 2672.58   2
  -6  -1   4 147717. 3969.17   1
   6   1   4 149643. 2546.23   1
   4   1  -6 160400. 4214.21   2
  -6  -4   0 156073. 3585.75   1
  -4   0   6 150599. 3895.93   1
   0  -4  -6 155045. 3691.78   2
   4   0  -6 153894. 4180.62   2
   0  -6   4 159769. 3634.56   2
   4   0   6 160133. 3551.82   2
  -4  -1   6 143192. 3823.47   1
   4  -1  -6 146048. 4194.79   2
  -1  -6   4 152179. 3574.29   2
  -6  -4   1 156898. 3744.11   1
   1   4  -6 155536. 3961.27   2
  -1  -4  -6 147369. 3403.43   2
   4   1   6 148951. 3400.41   2
  -2  -4  -6 428477. 6036.33   2
   4   2   6 449184. 6249.73   2
   6   2  -4 436460. 7086.02   2
  -6  -4   2 442270. 7037.44   1
   4   6  -2 428013. 5524.25   2
   4  -2  -6 434833. 7125.36   1
   2   4  -6 437851. 7194.69   2
  -4  -2   6 420019. 7093.17   1
  -2  -6   4 441243. 6623.63   2
  -4  -3   6 81470.9 3036.93   1
   3   4  -6 86314.0 3073.72   2
   6   3  -4 81716.0 2849.15   2
   4   6  -3 79758.5 2387.29   2
  -6  -4   3 80682.9 3021.87   1
   4  -3  -6 81876.9 2963.55   1
  -3  -4  -6 82598.3 2217.55   2
  -3  -6   4 78463.0 2631.55   2
   4   3   6 80298.0 2359.29   2
  -6  -4   4 1020.04 1060.36   1
   4   4  -6 618.984 964.857   2
   4   4   6 1283.07 555.950   2
  -4  -6   4 1017.52 698.917   2
   4   6  -4 1483.29 867.497   2
   6   4  -4 1763.28 935.548   2
   6   4   4 1928.96 449.888   2
  -4  -4   6-1027.75 1303.78   1
  -6  -4   5 62071.6 2902.13   1
  -6  -5  -4 67300.4 1761.89   1
   6   4   5 71047.1 1900.26   2
   6   5  -4 72614.0 2669.67   2
   5   4  -6 63714.1 2841.52   2
   4   6  -5 70694.2 2702.69   2
  -3  -6  -5 55896.3 1496.49   2
   6   5  -3 56816.1 2193.31   2
   3   6  -5 56160.8 2429.21   2
   5   3  -6 57124.1 2723.52   2
  -6  -3   5 50476.8 2559.40   1
  -6  -5  -3 54273.9 1777.67   1
   6   3   5 53923.6 1743.25   2
  -6  -2   5 122832. 3813.21   1
   5   2  -6 123543. 3850.49   2
   6   5  -2 117071. 2855.00   2
  -2  -6  -5 116021. 2560.37   2
  -6  -5  -2 117292. 2830.54   1
  -1  -6  -5 44489.5 1701.01   2
   1  -5  -6 43087.4 2122.69   2
   5   1  -6 44841.1 2457.96   2
  -6  -1   5 42705.8 2284.51   1
   6   1   5 43971.1 1225.41   1
  -6  -5  -1 46541.8 1932.88   1
   6   5  -1 46068.4 1581.33   2
   0  -6   5 183007. 4198.99   2
  -6  -5   0 183368. 4068.49   1
   5   0  -6 178097. 4747.24   2
   0  -5  -6 180390. 3965.04   2
   5   0   6 182942. 3877.45   2
   6   5   0 178701. 2827.16   2
  -1  -6   5 44468.1 2087.77   2
   6   1  -5 42131.0 2358.57   2
  -1  -5  -6 44731.4 1884.05   2
   5   6  -1 45805.5 1406.32   2
   5   1   6 44966.6 1844.59   2
   6   5   1 42226.9 1086.13   2
  -6  -5   1 45927.4 2196.25   1
  -5  -1   6 43253.1 2314.32   1
  -2  -6   5 131287. 3600.85   2
  -5  -2   6 120886. 3822.87   1
   6   2  -5 120828. 3726.10   2
   2   5  -6 134344. 3778.62   2
   5   6  -2 126436. 2806.59   2
  -6  -5   2 129522. 3770.64   1
  -2  -5  -6 125297. 2965.00   2
   5   2   6 132967. 3109.76   2
  -6  -5   3 62868.9 2810.46   1
   5   6  -3 66254.4 2255.35   2
   6   5   3 58024.0 1068.96   2
   3   5  -6 71849.0 2821.69   2
   6   3  -5 65720.5 2775.87   2
  -3  -5  -6 64554.6 1939.04   2
  -3  -6   5 68546.0 2612.00   2
  -5  -3   6 63683.9 2899.47   1
   5   3   6 65670.8 2115.29   2
   4   5  -6 60895.6 2734.13   2
  -4  -6   5 61019.0 2507.88   2
   5   6  -4 65401.5 2452.99   2
  -5  -4   6 56311.5 2849.09   1
  -6  -5   4 54164.2 2844.93   1
   6   5   4 57247.0 1272.82   2
   5   4   6 61438.9 1971.30   2
   6   4  -5 60929.0 2649.15   2
   6   5   5 1343.93 417.681   2
   5   5   6 921.192 459.501   2
   5   6  -5 1767.96 995.692   2
   5   5  -6-682.886 1122.72   2
  -5  -5   6 1383.77 1070.60   1
   6   5  -5-1144.74 1210.64   2
  -6  -5   5-235.935 1322.94   1
  -5  -6   5 681.130 834.165   2
   6   6   0 216075. 2969.65   2
   0  -6  -6 212069. 4459.25   2
   6   0  -6 218740. 5512.39   2
   6   6  -1 504.401 513.430   2
  -1  -6  -6 1019.82 751.147   2
   6   1   6 2368.08 765.152   2
   6   1  -6 255.249 1061.98   2
  -6  -1   6 1224.23 1127.62   1
   6   6  -2 8788.75 907.420   2
  -6  -2   6 7951.51 1420.74   1
  -2  -6  -6 8301.91 894.809   2
   6   2   6 9214.83 1008.03   2
   6   2  -6 7534.19 1368.91   2
  -3  -6  -6 141824. 2903.46   2
   3   6  -6 150408. 4137.61   2
   6   3  -6 143784. 4266.85   2
  -6  -3   6 136343. 4342.25   1
   6   6  -3 147330. 3481.60   2
   6   3   6 146956. 3240.90   2
   6   4  -6 95904.4 3577.90   2
  -6  -6  -4 96504.4 2332.56   1
  -6  -4   6 90295.5 3667.23   1
   6   4   6 93597.6 2498.08   2
   6   6  -4 94941.8 3038.87   2
   4   6  -6 102652. 3478.11   2
  -5  -6  -6 14088.7 658.085   1
  -6  -5   6 14692.8 1830.56   1
   5   6  -6 16478.9 1640.29   2
  -6  -6   5 13813.9 1788.08   1
  -6  -6  -5 14736.0 866.088   1
   6   5  -6 11447.0 1515.66   2
   6   5   6 15505.4 999.163   2
   6   6  -5 15623.0 1538.29   2
   6   6  -6 202.847 1129.56   2
  -6  -6   6 860.739 1265.84   1
   7   0   0-840.610 761.745   1
   0   0   7 623.859 609.662   1
   0   0  -7-1106.80 1083.50   2
  -1   0   7 299010. 4927.76   1
   0   1   7 294406. 4431.13   1
   0  -1   7 300159. 4886.54   1
   7   0  -1 296321. 5466.75   1
   0   1  -7 288434. 5730.80   2
   1   0  -7 286332. 5754.30   2
   7   1   0 292981. 5172.33   1
  -1   0  -7 285464. 5470.09   2
   1   0   7 295182. 4330.51   1
   0  -1  -7 293525. 5586.23   2
  -1  -1   7 510174. 7105.49   1
   1   1   7 512630. 7664.26   2
   1   1   7 507942. 5874.84   1
   1  -1  -7 516871. 7918.00   2
   7   1   1 519250. 6915.96   1
   7   1  -1 516498. 7440.03   1
  -1  -1  -7 504520. 7572.41   2
  -1   1  -7 494535. 7650.76   2
   1   1  -7 515988. 8017.98   2
   7   1   2 10198.0 939.227   1
   1   2   7 10615.1 1106.20   2
   1  -2  -7 10867.5 1348.59   2
  -2  -1  -7 11911.2 1291.59   2
  -2  -7   1 9888.90 796.409   2
  -1   2  -7 11338.0 1444.31   2
   1  -2  -7 9317.57 939.807   1
   2   1  -7 9518.14 1305.93   2
   7   2  -1 8371.70 1119.96   1
   0  -2  -7 23640.4 1222.64   1
  -2   0   7 21554.5 1465.72   1
   2   0   7 22095.6 1058.33   1
  -2   0  -7 23612.9 1642.09   2
  -2  -7   0 23315.5 1004.67   2
   2   0   7 23332.2 1540.63   2
   0   2  -7 22963.9 1791.36   2
   7   0  -2 20629.6 1530.08   1
   0   2   7 23644.1 1623.42   2
   2   0  -7 24773.1 1856.53   2
   0  -2  -7 22188.8 1578.52   2
   7   2   0 22645.8 1429.50   1
  -2  -1   7 13119.5 1269.12   1
   2   1   7 13410.0 727.823   1
   2  -1  -7 12373.0 1149.66   1
   1   2  -7 11667.2 1379.08   2
   7   2   1 11673.3 1025.71   1
   2  -1  -7 13116.1 1510.52   2
   7   1  -2 13052.9 1299.69   1
  -1  -7   2 14505.3 1037.43   2
   2   1   7 13348.6 1227.08   2
  -1  -2  -7 11979.6 1225.46   2
   2  -2  -7 99421.8 3383.22   2
   2   2   7 101170. 3028.62   2
   7   2  -2 96881.2 3078.89   1
   2   2  -7 92645.7 3311.31   2
  -7  -2   2 99882.4 3178.52   1
  -2  -2  -7 98405.8 2925.91   2
   2  -2  -7 99291.5 2861.16   1
  -2  -2   7 96237.7 3085.08   1
  -2  -7   2 98791.0 2509.22   2
   7   2   2 93012.3 2450.83   1
  -3  -7   2 42621.9 1666.78   2
   2   3   7 42637.5 1922.73   2
   2  -3  -7 38789.2 1892.82   1
   2  -3  -7 40592.3 2278.44   2
  -7  -2   3 40436.6 2197.25   1
   3   2  -7 39179.1 2283.07   2
   7   2   3 40567.1 1504.00   1
  -3  -7   1 63502.8 1764.35   2
   1  -3  -7 59842.1 2618.07   2
   3   1  -7 59976.8 2751.74   2
   7   1   3 63727.7 1940.26   1
   1  -3  -7 64793.0 2172.95   1
   3  -1   7 68012.4 2549.86   2
   3   0  -7 7165.03 1276.30   2
  -7  -3   0 6657.90 1012.81   1
  -3   0   7 7777.39 1132.47   1
   0  -3  -7 8332.03 1164.35   2
   3   0   7 7280.30 943.727   2
  -3  -7   0 7157.31 539.865   2
   0   3  -7 8319.13 1316.92   2
   0  -3  -7 8157.34 817.523   1
  -3  -7  -1 66833.6 1277.80   2
  -1  -3  -7 69704.0 2538.13   2
   3   1   7 70244.1 1383.10   1
  -1  -3  -7 74306.7 1798.65   1
  -1  -7   3 74547.2 2368.68   2
   3   1   7 78578.7 2628.54   2
  -3  -1   7 73619.5 2727.71   1
  -7  -3   1 72169.1 2612.33   1
   1   3  -7 68282.8 2849.32   2
   3  -1  -7 72934.0 2681.53   1
   3  -1  -7 70422.0 2970.24   2
   3  -2  -7 41587.4 2369.36   2
  -2  -3  -7 37479.1 1868.31   2
  -7  -3   2 43803.8 2180.54   1
   3  -2  -7 41960.6 2059.66   1
  -2  -7   3 41570.0 1816.46   2
   2   3  -7 44588.1 2408.43   2
   3   2   7 43312.9 1984.74   2
  -3  -2   7 41401.0 2205.64   1
   3   3   7 8074.70 991.441   2
   3   3  -7 8419.69 1337.24   2
  -3  -7   3 9839.06 1004.69   2
  -3  -3  -7 10155.9 1134.84   2
  -3  -3   7 8754.66 1321.67   1
   3  -3  -7 8207.92 1063.06   1
  -7  -3   3 8331.31 1368.52   1
   3  -3  -7 8270.02 1406.28   2
  -4  -7   3 21172.8 1363.40   2
   3  -4  -7 20124.3 1534.68   1
   4   3  -7 22753.4 1908.81   2
   7   4  -3 21584.9 1548.36   2
  -7  -3   4 25443.9 2038.78   1
   3   4   7 23339.5 1417.03   2
  -3  -7  -4 20690.2 717.344   2
   3  -4  -7 21441.0 1842.51   2
   2  -4  -7 40557.7 1962.26   1
   4   2  -7 44362.7 2488.30   2
  -2  -7  -4 40328.6 1334.09   2
   2  -4  -7 42328.8 2305.52   2
   7   2   4 40092.2 1427.28   1
  -7  -2   4 44146.9 2438.50   1
  -4  -7   2 42694.7 1675.82   2
   7   4  -2 40511.5 1822.12   2
  -7  -4  -2 42385.2 1747.20   1
   4   1  -7 45924.3 2524.98   2
  -7  -4  -1 47737.4 2006.03   1
  -4  -7   1 46442.9 1491.17   2
   1  -4  -7 44062.8 2267.91   2
   7   1   4 44191.1 1552.80   1
   1  -4  -7 46050.8 1912.15   1
   4   0   7 14955.0 1290.15   2
   0  -4  -7 12419.8 974.975   1
  -7  -4   0 14660.6 1306.68   1
   0  -7   4 12857.6 1189.40   2
   4   0  -7 13242.6 1597.79   2
   0  -4  -7 11965.9 1343.13   2
  -4   0   7 12178.0 1454.95   1
  -7  -4   1 36673.1 1990.38   1
   4  -1  -7 34231.3 2245.54   2
   4   1   7 39134.7 1880.37   2
  -1  -7   4 37673.1 1843.76   2
  -1  -4  -7 36369.1 1336.01   1
   1   4  -7 37067.2 2165.22   2
  -1  -4  -7 35021.3 1806.95   2
  -4  -1   7 35796.2 2128.29   1
  -2  -4  -7 37817.7 1826.18   2
  -4  -2   7 37405.3 2221.20   1
   2   4  -7 41407.4 2370.61   2
  -2  -4  -7 39086.7 1139.37   1
  -7  -4   2 43558.5 2257.48   1
  -2  -7   4 41174.4 1953.18   2
   4   2   7 40833.5 1898.97   2
   4  -2  -7 40589.5 2437.83   2
  -4  -3   7 15146.1 1676.72   1
  -3  -4  -7 18282.4 1329.74   2
  -3  -7   4 16460.3 1362.81   2
   7   3  -4 15170.2 1465.34   2
   3   4  -7 18079.0 1778.02   2
  -7  -4   3 15285.3 1640.45   1
   4   3   7 16101.7 1280.00   2
   4   4   7 5215.57 827.470   2
  -7  -4   4 3406.19 1212.16   1
   4   4  -7 3933.34 1246.81   2
   7   4  -4 4531.09 1083.04   2
  -4  -7   4 4133.24 847.341   2
  -4  -4   7 4889.75 1305.56   1
   7   4   5 80080.2 2087.99   2
  -5  -7   4 81789.3 2842.49   2
  -7  -4   5 83510.8 3513.93   1
  -7  -5  -4 79239.1 2043.67   1
   7   5  -4 80873.8 2941.69   2
   5   4  -7 80884.5 3391.53   2
   4   7  -5 85612.6 2988.26   2
   7   5  -3 19024.4 1420.41   2
  -7  -5  -3 18853.1 1210.89   1
   5   3  -7 19688.8 1944.15   2
  -7  -3   5 15787.1 1748.06   1
  -3  -7  -5 18442.0 885.276   2
   2  -5  -7 90817.8 3387.69   2
  -7  -2   5 86976.3 3432.13   1
   7   5  -2 89446.0 2624.06   2
  -7  -5  -2 90026.6 2602.52   1
  -2  -7  -5 83793.8 2163.95   2
   5   2  -7 92078.9 3577.20   2
  -1  -7  -5 32179.4 1543.66   2
   5   1  -7 32047.6 2321.33   2
   1  -5  -7 35041.7 2033.15   2
   7   1   5 33196.5 1236.63   1
  -7  -5  -1 32475.0 1758.14   1
   7   5  -1 32311.3 1453.47   2
   7   5   0 148392. 2852.66   2
   5   0  -7 142731. 4473.62   2
   0  -5  -7 155276. 3956.58   2
  -1  -5  -7 21812.0 1511.40   2
   5  -1  -7 22543.9 1976.99   2
  -7  -5   1 24195.1 1787.24   1
  -5  -1   7 23179.1 1922.49   1
   5   1   7 25071.7 1559.53   2
  -2  -5  -7 92247.6 2769.82   2
  -7  -5   2 94780.4 3345.48   1
   7   2  -5 91086.1 3428.50   2
   5  -2  -7 85610.7 3594.33   2
   2   5  -7 97877.5 3518.18   2
  -5  -2   7 91220.4 3484.85   1
  -2  -7   5 95763.2 3169.46   2
   5   2   7 94790.4 2892.72   2
  -3  -7   5 16059.9 1484.25   2
  -3  -5  -7 12912.7 597.696   1
   3   5  -7 15456.7 1765.03   2
   7   3  -5 13226.9 1534.72   2
   5   3   7 14418.5 1185.30   2
   5   7  -3 14969.0 1175.75   2
  -5  -3   7 11409.5 1651.99   1
  -7  -5   3 13753.1 1616.01   1
  -3  -5  -7 15414.3 1180.27   2
   7   5   4 87671.8 1753.35   2
   7   4  -5 86759.5 3263.00   2
  -4  -7   5 87972.6 3094.92   2
   5   4   7 87837.1 2618.03   2
  -5  -4   7 78689.0 3372.06   1
   4   5  -7 87581.1 3452.56   2
  -7  -5   4 88432.5 3526.64   1
   5   7  -4 92598.7 2875.64   2
   7   5  -5 67451.1 2892.17   2
   5   5   7 64915.9 2109.81   2
  -5  -5   7 56332.1 3035.56   1
   7   5   5 65650.1 1727.04   2
   5   5  -7 65514.8 3080.81   2
   5   7  -5 69856.3 2747.13   2
  -7  -5   5 64770.2 3222.24   1
   7   6  -5 20990.7 1734.88   2
  -7  -6  -5 22347.3 1053.55   1
  -7  -5   6 21011.0 2087.62   1
   7   5   6 23281.8 1217.25   2
   5   7  -6 24472.0 2004.72   2
   6   5  -7 21650.4 1992.76   2
   6   4  -7 135936. 4478.22   2
  -7  -6  -4 133022. 2906.65   1
  -7  -4   6 125280. 4425.77   1
   7   4   6 133986. 3076.87   2
   7   6  -4 138564. 3777.58   2
   4   7  -6 143904. 4113.71   2
   7   3   6 1231.41 683.456   2
   7   6  -3-979.006 984.353   2
   6   3  -7 1274.39 1276.95   2
  -7  -3   6-68.8394 1314.42   1
  -7  -6  -3 1291.25 719.551   1
  -3  -7  -6 722.200 547.780   2
   7   2   6 30560.8 1663.11   2
  -2  -7  -6 28422.2 1434.09   2
   6   2  -7 31481.9 2318.02   2
   7   6  -2 27301.1 1472.65   2
  -7  -6  -2 28201.4 1602.90   1
  -7  -2   6 25144.7 2213.25   1
   1  -6  -7 52872.3 2480.70   2
  -1  -7  -6 52667.8 2075.60   2
   6   1  -7 53371.5 2898.97   2
   7   1   6 53014.8 1402.49   1
  -7  -6  -1 53227.6 2297.74   1
   7   6  -1 55362.9 1783.66   2
   0  -6  -7 38479.9 2086.14   2
   6   0  -7 39447.3 2525.21   2
   7   6   0 38788.9 1298.68   2
   0  -7  -6 40564.8 1970.25   2
  -7  -6   0 40101.6 2142.81   1
  -6  -1   7 48980.7 2682.95   1
   7   1  -6 46755.2 2700.36   2
   7   6   1 46779.1 1126.83   2
   6  -1  -7 43797.2 2736.53   2
  -7  -6   1 49468.8 2490.38   1
   6   7  -1 51582.0 1511.41   2
   6   1   7 50571.8 2208.83   2
  -1  -6  -7 48123.8 2124.17   2
  -7  -6   2 30960.2 2116.46   1
  -6  -2   7 30539.5 2278.42   1
   7   2  -6 30052.4 2171.64   2
   6   7  -2 31416.6 1475.22   2
   6   2   7 33043.6 1767.78   2
  -2  -6  -7 29994.8 1613.05   2
  -3  -6  -7 2112.59 750.616   2
  -6  -3   7 1993.42 1400.29   1
   7   3  -6 609.573 1160.30   2
   6   3   7 1303.95 670.412   2
  -7  -6   3 372.348 1263.94   1
   6   7  -3 2907.58 880.533   2
   3   6  -7 3120.19 1286.95   2
  -7  -6   4 157899. 4819.35   1
   7   4  -6 152526. 4606.85   2
   4   6  -7 163865. 4661.78   2
   6   7  -4 161969. 3951.53   2
   6   4   7 158256. 3582.53   2
  -7  -6   5 21080.3 2270.94   1
   7   5  -6 24196.5 2085.33   2
   7   6   5 20545.0 696.948   2
  -6  -5   7 22067.0 2109.48   1
   6   7  -5 24629.9 1805.68   2
   6   5   7 24391.8 1335.83   2
   5   6  -7 25027.6 2062.85   2
  -7  -6   6 28051.0 2510.25   1
   7   6  -6 28809.6 2110.64   2
  -6  -7  -6 27728.6 1081.52   1
   6   7  -6 29616.3 2133.68   2
   7   6   6 27912.0 1042.29   2
  -6  -6   7 24114.1 2396.93   1
   6   6  -7 29478.4 2258.57   2
   0  -7  -7 198541. 4633.55   2
   7   7   0 197225. 2759.35   2
   7   0  -7 207877. 5750.56   2
  -7  -7  -1 6301.43 1141.25   1
   7   1  -7 8738.21 1689.64   2
   7   1   7 5310.87 435.161   1
   7   7  -1 7831.39 767.417   2
  -1  -7  -7 7138.47 1103.12   2
   1  -7  -7 6786.90 1271.82   2
  -7  -7   2-1340.31 1272.34   1
   7   2  -7-921.568 1184.34   2
   7   2   7 1545.17 788.218   2
   7   7  -2 67.4832 643.734   2
  -7  -7  -2 435.913 937.105   1
  -7  -2   7 1738.52 1396.72   1
  -2  -7  -7-464.886 862.495   2
   7   3   7 27878.7 1624.89   2
  -7  -7  -3 28134.7 1621.84   1
   7   7  -3 28994.4 1690.08   2
  -3  -7  -7 28520.4 1471.45   2
  -7  -3   7 23630.7 2170.90   1
   7   3  -7 25691.2 2154.20   2
  -7  -7   3 28644.6 2218.73   1
   4   7  -7 3141.30 1298.67   2
  -7  -7   4-776.457 1518.48   1
  -7  -7  -4 1104.12 674.592   1
   7   4   7 489.239 652.413   2
   7   7  -4 1561.53 899.052   2
  -7  -4   7 794.347 1362.30   1
   7   4  -7 2692.68 1334.90   2
   5   7  -7 113541. 4021.85   2
  -7  -7  -5 111841. 2583.64   1
  -7  -7   5 111763. 4396.16   1
   7   5   7 113227. 2836.36   2
   7   5  -7 109945. 4131.16   2
   7   7  -5 117572. 3752.03   2
  -7  -7   6 11720.2 2116.42   1
  -7  -7  -6 12647.5 772.985   1
   6   7  -7 13583.6 1767.56   2
   7   6   7 11659.9 881.766   2
  -6  -7   7 10068.6 1839.99   1
   7   6  -7 13351.4 1850.56   2
   7   7  -6 13798.5 1719.51   2
  -7  -6   7 10645.1 1953.96   1
   7   7  -7 72805.6 3406.37   2
  -7  -7   7 67123.2 3689.68   1
   0   0  -8 408534. 7318.32   2
   8   0   0 414664. 6902.26   1
   0   0   8 421231. 6030.56   1
  -1   0   8 55568.2 2198.24   1
   0  -1  -8 54427.2 2620.21   2
   8   0   1 55348.1 2311.01   1
   0   1  -8 53942.8 2631.33   2
   8   1   0 57417.9 2364.97   1
  -1   0  -8 55430.3 2606.01   2
   0  -1   8 57462.8 2234.58   1
   1   0  -8 54769.2 2652.49   2
   1   0   8 59493.0 1951.23   1
   1   1  -8 39164.9 2344.65   2
   1   1   8 44181.6 1539.80   1
  -1   1  -8 41088.9 2283.67   2
  -1  -1   8 42001.6 2056.68   1
   8   1  -1 43332.5 2135.27   1
   1  -1  -8 38369.4 2214.45   2
  -1  -1  -8 39791.0 2182.92   2
   8   1   1 41227.8 1923.09   1
   1  -2  -8 45573.8 2449.56   2
  -2  -8   1 47826.7 1666.57   2
  -1   2  -8 44124.6 2391.05   2
   1  -2  -8 48302.4 1995.01   1
   2   1  -8 48422.9 2577.83   2
   8   2  -1 46754.1 2216.04   1
   8   1   2 47186.4 1964.83   1
  -1  -2   8 45894.3 2196.37   1
  -2  -1  -8 48748.4 2315.36   2
   1   2   8 47117.3 2263.59   2
  -2   0  -8 28030.0 1954.05   2
   0   2  -8 25170.4 1914.58   2
   0  -2  -8 27004.5 1918.20   2
   8   2   0 24929.8 1596.17   1
   2   0  -8 24868.2 1988.72   2
   2   0   8 26515.1 1266.61   1
  -2  -8   0 27531.6 1166.20   2
  -2   0   8 26200.1 1704.82   1
   1   2  -8 32929.1 2246.21   2
   2   1   8 35181.1 1264.49   1
  -1  -2  -8 33624.7 2012.22   2
  -2  -1   8 32198.5 1923.81   1
   2  -1  -8 34944.7 2319.50   2
  -1  -8   2 35789.2 1633.90   2
   8   2   1 32217.2 1685.16   1
   8   2   2 1274.98 662.441   1
   2   2   8 605.401 767.355   2
  -2  -2   8 971.483 1040.30   1
  -2  -2  -8 1933.80 1078.45   2
   2  -2  -8 2093.00 835.717   1
   2  -2  -8 646.588 1130.50   2
   2   2  -8-726.315 1105.92   2
  -2  -8   2 905.461 613.068   2
   3   2  -8 84595.8 3438.92   2
  -2  -3   8 81825.2 3128.72   1
   2  -3  -8 84725.1 3391.56   2
  -3  -8   2 85337.0 2436.88   2
   2   3   8 88974.6 3036.17   2
   2  -3  -8 84038.9 2840.17   1
   8   2   3 87010.8 2402.71   1
   1  -3  -8 5273.95 887.638   1
   8   1   3 5384.91 807.364   1
  -3  -8   1 4638.45 649.033   2
   3   1  -8 5610.87 1364.79   2
   1  -3  -8 7194.54 1312.26   2
  -3  -8   0 1408.90 407.080   2
   0  -3  -8 1292.00 579.991   1
   3   0  -8 2010.06 1281.22   2
   0  -3  -8 397.925 969.599   2
  -3   0   8 718.346 937.864   1
   0   3  -8 2913.45 1146.13   2
   3  -1  -8 11562.8 1607.33   2
  -1  -3  -8 11721.5 1342.60   2
  -3  -8  -1 10644.1 583.306   2
   1   3  -8 10605.8 1615.90   2
  -8  -3   1 11597.4 1406.46   1
   3   1   8 10415.7 641.125   1
   3  -1  -8 11165.2 1279.48   1
  -1  -8   3 11191.5 1157.20   2
  -3  -1   8 10434.7 1375.53   1
  -8  -3   2 81369.4 3066.79   1
   3   2   8 87634.9 2990.02   2
  -2  -3  -8 81169.3 2857.66   2
  -3  -8  -2 73784.7 1235.63   2
   2   3  -8 85061.3 3443.42   2
   3  -2  -8 81532.9 2917.01   1
   3  -2  -8 80651.5 3389.61   2
  -3  -2   8 82394.0 3144.01   1
  -2  -8   3 84237.0 2652.20   2
   3   3  -8 69273.1 3140.20   2
   3  -3  -8 68356.5 3169.79   2
  -3  -3   8 66656.9 2949.06   1
  -8  -3   3 72154.4 3102.14   1
   3   3   8 72119.8 2683.14   2
  -3  -3  -8 72040.0 2653.99   2
  -3  -8   3 72071.5 2467.14   2
  -4  -8   3 21053.1 1436.19   2
   8   4  -3 23672.2 1696.90   2
   3   4   8 22651.8 1530.17   2
  -3  -4   8 19972.6 1876.33   1
  -8  -3   4 21811.2 2049.23   1
   4   3  -8 21093.7 2037.55   2
  -3  -8  -4 18880.1 710.056   2
   3  -4  -8 22045.4 2029.78   2
   2  -4  -8 245077. 5723.90   2
   8   2   4 237293. 3946.20   1
   4   2  -8 249707. 6073.31   2
   2  -4  -8 236745. 5028.94   1
  -4  -8   2 238132. 4245.71   2
  -4  -8   1 65855.6 1885.75   2
   1  -4  -8 65584.5 2377.38   1
   8   1   4 68310.9 2116.66   1
   4   1  -8 68510.5 3193.39   2
  -8  -4  -1 66866.5 2474.04   1
   1  -4  -8 63000.0 2853.30   2
  -8  -4   0 245236. 5099.09   1
  -4  -8   0 239232. 3227.68   2
   0  -4  -8 230867. 5296.36   2
   0  -4  -8 239679. 4219.11   1
   4   0  -8 232703. 5892.34   2
   1   4  -8 60517.4 2901.72   2
   4   1   8 54212.4 1142.74   1
  -1  -8   4 60400.1 2417.79   2
   4  -1  -8 57471.0 2968.17   2
  -4  -1   8 57532.1 2746.86   1
  -8  -4   1 56019.7 2560.38   1
  -1  -4  -8 59121.3 1783.55   1
  -1  -4  -8 55592.6 2465.59   2
  -8  -4   2 211755. 5110.09   1
   4   2   8 222848. 4832.59   2
  -4  -2   8 208897. 5211.91   1
   4  -2  -8 198893. 5512.90   2
  -2  -8   4 217402. 4627.18   2
  -2  -4  -8 205871. 4596.51   2
   2   4  -8 213474. 5454.78   2
   8   3  -4 16518.2 1622.07   2
   4   3   8 18297.8 1444.72   2
   4  -3  -8 15621.4 1804.39   2
  -3  -4  -8 18535.1 1489.45   2
   3   4  -8 19316.7 1983.51   2
  -8  -4   3 17441.1 1812.52   1
  -3  -8   4 19112.8 1512.88   2
  -4  -3   8 15117.3 1719.36   1
  -4  -8   4 84.0034 724.750   2
   8   4  -4 867.568 973.194   2
   4  -4  -8-890.485 1316.12   2
   4   4  -8 25.7049 1281.12   2
  -8  -4   4 253.929 1304.84   1
   4   4   8 674.987 736.992   2
  -4  -4   8 929.307 1303.43   1
  -5  -8   4 21334.6 1570.77   2
  -4  -5   8 18357.9 2016.24   1
   5   4  -8 19797.3 2098.79   2
   8   5  -4 22501.4 1809.28   2
  -8  -4   5 23347.0 2175.90   1
   8   4   5 23238.8 1242.26   2
  -3  -8  -5 167922. 2701.58   2
   3  -5  -8 166079. 4949.99   2
  -8  -3   5 172044. 5063.39   1
   5   3  -8 173597. 5150.87   2
  -5  -8   3 172656. 3928.52   2
   8   5  -3 175620. 4205.16   2
   8   5  -2 75612.6 2541.75   2
   5   2  -8 74422.7 3433.31   2
  -8  -5  -2 78423.4 2596.54   1
   2  -5  -8 73013.5 3180.05   2
   2  -5  -8 69975.5 2733.33   1
   8   2   5 76530.3 1905.26   1
  -2  -8  -5 69722.8 2009.15   2
  -8  -5  -1 71335.9 2600.96   1
   1  -5  -8 66290.9 2471.77   1
   1  -5  -8 67935.9 2965.86   2
   8   1   5 69118.6 2015.39   1
   8   5  -1 65655.9 2199.41   2
   5   1  -8 68989.8 3312.27   2
  -8  -5   0 33641.9 2019.86   1
   0  -5  -8 32421.1 1591.66   1
   0  -5  -8 31706.9 2116.42   2
   5   0  -8 30424.4 2339.25   2
  -1  -5  -8 55806.1 2446.40   2
   5  -1  -8 53350.2 3038.49   2
  -5  -1   8 58961.7 2923.06   1
  -1  -5  -8 61158.0 1916.86   1
  -8  -5   1 61680.8 2700.49   1
  -2  -5  -8 83981.4 2900.44   2
   5  -2  -8 75806.7 3524.46   2
   8   2  -5 80543.0 3385.46   2
   2   5  -8 84978.5 3539.96   2
  -5  -2   8 78670.1 3386.44   1
  -2  -5  -8 82703.5 1878.19   1
  -8  -5   2 86911.9 3325.09   1
   5   2   8 86057.1 2968.01   2
  -5  -3   8 158533. 4846.17   1
   8   3  -5 166694. 4676.24   2
   5   3   8 173621. 4196.29   2
   3   5  -8 170917. 4959.98   2
  -8  -5   3 171725. 4856.00   1
   5  -3  -8 165201. 5199.59   2
  -3  -5  -8 164010. 3892.60   2
  -5  -4   8 23166.2 2082.79   1
   8   4  -5 24983.7 2012.52   2
   4   5  -8 26209.2 2237.76   2
   8   5   4 25496.7 1023.36   2
   5   4   8 24902.9 1570.26   2
  -8  -5   4 26130.2 2234.09   1
   8   5   5 6399.75 681.942   2
   5   5   8 6108.70 919.363   2
   5   5  -8 4579.42 1418.65   2
  -8  -5   5 5666.00 1677.72   1
  -5  -5   8 2359.45 1493.53   1
   8   5  -5 6009.19 1296.40   2
   8   5   6 66117.9 2042.81   2
  -5  -6   8 60300.5 3296.53   1
   5   8  -6 71251.5 3061.13   2
  -8  -5   6 62736.2 3390.94   1
   6   5  -8 63173.8 3270.00   2
   8   6  -5 68413.8 2966.83   2
   6   4  -8 104946. 4150.20   2
   8   6  -4 109458. 3520.69   2
   8   4   6 104479. 2736.99   2
  -8  -6  -4 103311. 2679.42   1
  -8  -4   6 105447. 4236.66   1
   8   3   6 57100.8 2122.88   2
   8   6  -3 55390.5 2361.88   2
  -8  -3   6 48955.5 2937.20   1
  -8  -6  -3 54087.3 2149.54   1
   3  -6  -8 49462.6 2915.20   2
   6   3  -8 54704.3 3125.20   2
  -3  -8  -6 53226.8 1690.83   2
   8   6  -2 45182.5 1964.80   2
   6   2  -8 41476.1 2745.07   2
  -8  -2   6 40830.3 2661.85   1
   2  -6  -8 41111.2 2564.83   2
  -2  -8  -6 38765.9 1679.35   2
  -8  -6  -2 45048.0 2146.53   1
   6   1  -8 63466.3 3300.25   2
   8   6  -1 62676.6 2067.43   2
  -1  -8  -6 60122.1 2251.49   2
   1  -6  -8 64230.3 2962.67   2
   8   1   6 65342.8 1758.95   1
  -8  -6  -1 65267.4 2640.20   1
   6   0  -8 316.940 1277.27   2
  -8  -6   0 955.066 1089.13   1
   0  -6  -8 565.755 936.089   2
   8   6   0 1009.86 545.687   2
   8   1  -6 68678.8 3364.89   2
   6  -1  -8 60418.2 3268.39   2
  -6  -1   8 67599.2 3225.56   1
   8   6   1 65021.7 1603.56   2
  -8  -6   1 69611.9 3063.31   1
  -1  -6  -8 64836.0 2668.21   2
  -8  -6   2 43005.9 2558.29   1
   6  -2  -8 37942.2 2740.85   2
   8   2  -6 41825.9 2648.69   2
   8   6   2 39262.6 1038.77   2
  -6  -2   8 41073.0 2691.37   1
  -2  -6  -8 41175.2 2020.43   2
   6   3   8 53322.8 2313.94   2
  -3  -6  -8 51398.9 1335.00   1
   8   3  -6 50195.4 2833.57   2
  -8  -6   3 53604.0 2919.72   1
   3   6  -8 55823.2 2944.34   2
  -6  -3   8 51826.0 3034.76   1
  -3  -6  -8 52582.8 2194.12   2
   8   4  -6 100451. 3850.60   2
   6   4   8 101977. 3077.03   2
   6   8  -4 107834. 3162.11   2
   4   6  -8 104952. 3970.91   2
  -6  -4   8 91029.1 3934.24   1
  -8  -6   4 102490. 4146.55   1
   8   5  -6 59192.5 3059.41   2
   5   6  -8 64387.3 3294.61   2
  -6  -5   8 56984.6 3266.41   1
  -8  -6   5 60017.5 3293.86   1
   6   5   8 61538.5 2275.44   2
   6   8  -5 64684.2 2764.13   2
   8   6   5 56885.2 1296.05   2
   8   6   6 6924.54 612.243   2
   6   8  -6 7916.84 1468.23   2
  -8  -6   6 5352.78 1762.44   1
   6   6  -8 6960.20 1577.61   2
  -6  -6   8 6255.90 1681.46   1
   8   6  -6 6081.26 1354.13   2
  -6  -8  -7 54910.3 1468.77   1
  -6  -7   8 54881.3 3455.47   1
   8   6   7 57421.4 1778.29   2
   6   8  -7 60729.7 3081.84   2
  -7  -8   6 57535.8 3431.29   1
  -8  -6   7 52217.9 3389.16   1
   7   6  -8 57588.9 3240.53   2
   8   7  -6 59575.5 2980.93   2
  -8  -5   7 263.123 1561.83   1
   5   8  -7 2116.15 1337.97   2
   8   7  -5 127.892 1139.09   2
   7   5  -8 78.6343 1475.13   2
   8   5   7 2461.80 723.710   2
  -8  -7  -5 1337.82 670.822   1
   8   7  -4 2552.81 982.928   2
   8   4   7 2376.57 731.485   2
  -8  -4   7 4824.35 1755.84   1
   7   4  -8 4776.26 1632.82   2
  -8  -7  -4 3994.81 893.519   1
  -3  -8  -7 126567. 2976.31   2
   7   3  -8 125125. 4615.46   2
  -8  -3   7 114940. 4510.81   1
   8   7  -3 130975. 3482.54   2
  -8  -7  -3 129328. 3447.97   1
   8   3   7 127605. 3411.26   2
   7   2  -8 41782.2 2886.21   2
   2  -7  -8 39260.2 2588.59   2
   8   7  -2 42949.8 1833.71   2
  -8  -2   7 41768.8 2809.35   1
  -8  -7  -2 44033.8 2180.10   1
  -2  -8  -7 40420.4 1905.36   2
   8   7  -1 65477.0 1983.83   2
  -1  -8  -7 63139.4 2482.06   2
   7   1  -8 66264.2 3509.94   2
   8   1   7 62945.1 1537.42   1
  -8  -7  -1 66169.2 2770.06   1
   1  -7  -8 64621.0 2989.20   2
   7   0  -8 6486.25 1644.13   2
  -8  -7   0 4801.30 1258.87   1
   8   0  -7 3389.61 1380.58   2
   8   7   0 4830.86 570.524   2
   0  -7  -8 4679.22 1226.81   2
   0  -8  -7 4300.17 1112.45   2
   7  -1  -8 60143.3 3411.62   2
  -1  -7  -8 62733.1 2658.23   2
   8   1  -7 66354.6 3429.76   2
   8   7   1 57161.7 1087.72   2
  -8  -7   1 66470.3 3072.43   1
  -8  -7   2 33880.4 2374.74   1
   8   2  -7 32494.2 2432.99   2
  -7  -2   8 32979.3 2558.45   1
   7  -2  -8 27536.6 2501.47   2
  -2  -7  -8 32167.7 1823.74   2
   7   8  -2 33628.5 1563.17   2
   7   3   8 120012. 3500.46   2
   8   3  -7 116788. 4391.65   2
   7   8  -3 126656. 3229.46   2
  -7  -3   8 119044. 4502.74   1
  -3  -7  -8 115112. 3191.92   2
  -8  -7   3 117455. 4339.26   1
  -7  -4   8 4388.80 1630.12   1
  -8  -7   4 5614.22 1607.38   1
   4   7  -8 7561.65 1717.01   2
   8   4  -7 4019.81 1453.21   2
  -7  -8  -4 3076.27 870.320   1
   7   4   8 4677.30 925.946   2
   7   8  -4 6198.98 1202.80   2
   7   5   8 1979.40 799.506   2
  -8  -7   5 828.321 1344.27   1
  -7  -5   8 2747.17 1634.29   1
  -7  -8  -5 935.098 661.115   1
   5   7  -8 3034.99 1489.03   2
   7   8  -5 2774.70 1215.56   2
   8   5  -7 628.953 1384.38   2
   6   7  -8 70578.8 3485.21   2
   8   6  -7 67063.0 3325.49   2
   7   6   8 66039.8 2169.02   2
  -7  -6   8 61059.4 3503.00   1
  -7  -8  -6 70889.5 1963.53   1
   7   8  -6 68691.9 3083.13   2
  -8  -7   6 69793.8 3773.47   1
  -7  -7   8 58492.4 3625.63   1
   7   7  -8 70173.9 3587.55   2
  -8  -7   7 69402.5 3921.78   1
  -7  -8   7 69318.9 3889.27   1
   8   7  -7 69677.1 3422.68   2
   7   8  -7 66858.3 3287.41   2
  -8  -8   0 567228. 9264.93   1
   0  -8  -8 539366. 8744.71   2
   8   0  -8 535385. 10406.9   2
   8  -1  -8 475.094 1694.20   2
   8   1  -8 1152.86 1650.12   2
   1  -8  -8 393.869 1111.20   2
  -8  -8  -1 556.558 1066.58   1
  -8  -8   1 371.017 1254.29   1
  -1  -8  -8 1308.34 989.325   2
   8   8  -1 1411.49 558.648   2
  -2  -8  -8 34313.1 1872.35   2
   2  -8  -8 35211.0 2517.43   2
  -8  -8   2 37951.8 2664.93   1
   8   2  -8 38472.9 2852.39   2
  -8  -8  -2 36373.7 2147.97   1
   8   8  -2 37179.1 1684.11   2
  -8  -3   8 25457.9 2424.44   1
  -8  -8  -3 26094.8 1738.99   1
  -8  -8   3 26909.9 2419.66   1
   8   3  -8 25489.1 2547.42   2
  -3  -8  -8 28108.2 1648.16   2
   8   8  -3 26797.1 1640.54   2
   8   4   8 52822.4 2313.60   2
  -8  -8   4 53053.5 3316.53   1
   8   4  -8 52070.4 3180.22   2
   8   8  -4 53384.2 2460.10   2
  -8  -4   8 48322.9 3231.34   1
  -8  -8  -4 58038.7 2281.52   1
   8   5   8 12708.2 1217.10   2
  -8  -8   5 12529.8 2107.05   1
   5   8  -8 16833.9 2050.56   2
   8   8  -5 13662.3 1563.80   2
  -8  -8  -5 13305.6 1129.29   1
  -8  -5   8 13051.4 2180.26   1
   8   5  -8 8645.71 1778.48   2
  -8  -8  -6 658.407 538.312   1
  -8  -6   8-1765.96 1795.61   1
   6   8  -8 1547.03 1463.59   2
  -8  -8   6 1937.24 1684.22   1
   8   8  -6 1193.42 1208.88   2
   8   6  -8-1691.84 1717.97   2
  -7  -8   8 6831.97 1908.39   1
   7   8  -8 9946.08 1794.93   2
  -8  -8   7 7772.88 2144.39   1
   8   8  -7 8125.96 1740.91   2
   8   7  -8 5478.85 1677.49   2
  -8  -7   8 6785.26 2003.47   1
   8   8  -8 159242. 5302.32   2
  -8  -8   8 146014. 5752.34   1
   0   0  -9 1614.80 1264.37   2
   0   0   9 721.987 757.464   1
   1   0  -9 32497.0 2252.02   2
  -1   0  -9 39649.7 2383.60   2
   0  -1   9 37396.3 1868.40   1
   0   1  -9 34876.6 2334.76   2
   9   0   1 36125.5 2036.85   1
   1   0   9 36852.8 1707.88   1
  -1   0   9 37108.5 1927.46   1
   0  -1  -9 36644.7 2337.62   2
  -1  -1  -9 553.097 1070.83   2
   9   1   1-340.406 768.814   1
  -1   1  -9 966.159 1186.89   2
   1  -1  -9-957.950 1325.06   2
   1   1  -9-1018.67 1337.33   2
   1  -1   9 552.486 772.621   1
  -1  -1   9-32.5223 898.513   1
   2   1  -9 25678.2 2083.36   2
   1  -2  -9 26631.6 2075.05   2
  -2  -1  -9 30517.7 2114.12   2
   9   1   2 29187.6 1692.19   1
  -2  -9   1 28699.6 1425.22   2
  -1  -2   9 27260.1 1883.36   1
  -1   2  -9 28490.0 2172.33   2
   0  -2   9 58235.2 2398.37   1
   2   0   9 60852.3 1969.88   1
   9   0   2 56247.9 2397.59   1
   2   0  -9 52835.4 2911.42   2
  -2   0   9 57007.5 2524.17   1
  -2   0  -9 59197.9 2845.24   2
   0  -2  -9 56200.1 2770.75   2
  -2  -9   0 56586.3 1762.17   2
   0   2  -9 53349.6 2835.52   2
   2  -1  -9 25183.8 2227.72   2
   2   1   9 26608.3 1230.22   1
  -1  -9   2 26986.3 1554.22   2
   1   2  -9 25299.7 2191.60   2
  -1  -2  -9 25559.0 1972.94   2
  -2  -1   9 23900.9 1815.89   1
   9   2   1 28322.0 1714.33   1
   2   2  -9 256909. 6256.41   2
   2  -2  -9 259272. 6316.11   2
   2  -2  -9 275206. 5395.16   1
  -2  -2   9 261197. 5699.37   1
  -2  -2  -9 255779. 5605.72   2
  -2  -9   2 269137. 4746.41   2
   9   2   2 262909. 5027.60   1
  -3  -9   2 13799.9 1102.77   2
  -2  -3   9 14744.4 1653.40   1
   2  -3  -9 14297.6 1787.91   2
   3   2  -9 11028.8 1737.59   2
   2  -3  -9 14877.8 1363.51   1
   9   2   3 14387.7 1187.83   1
  -3  -9   1 128395. 2839.80   2
   1  -3  -9 129722. 3403.87   1
   1  -3  -9 121398. 4149.34   2
   9   1   3 128040. 3351.30   1
   3   1  -9 117299. 4347.81   2
  -3  -9   0 96285.5 2180.64   2
   3   0  -9 91350.5 3797.89   2
   9   0   3 91934.3 3000.34   1
   3   0   9 97417.3 2293.97   1
   0  -3  -9 87256.0 3406.31   2
  -3   0   9 93689.1 3281.52   1
   0   3  -9 93992.2 3672.64   2
   3  -1  -9 132998. 4590.41   2
   3   1   9 141561. 2461.03   1
  -3  -9  -1 139281. 2345.42   2
  -1  -3  -9 130830. 4084.75   2
  -3  -1   9 136073. 4085.97   1
  -1  -9   3 141306. 3619.07   2
   1   3  -9 139444. 4485.68   2
  -3  -2   9 17061.5 1824.02   1
   3  -2  -9 16125.5 1905.07   2
  -3  -9  -2 15084.3 634.982   2
  -2  -3  -9 15814.7 1584.95   2
   2   3  -9 16327.3 1931.88   2
  -2  -9   3 15891.1 1312.58   2
   3  -3  -9 8392.29 1580.91   2
  -3  -3   9 7729.05 1410.63   1
   3   3  -9 7352.02 1730.67   2
  -3  -3  -9 9019.26 1377.89   2
  -3  -9   3 5797.34 858.260   2
  -3  -9  -3 5898.49 410.974   2
  -4  -9   3 22867.4 1502.66   2
   3  -4  -9 19436.4 2011.12   2
  -3  -9  -4 19732.3 756.014   2
   9   4  -3 21039.6 1714.84   2
  -9  -3   4 26127.2 2267.34   1
   4   3  -9 21046.5 2155.69   2
  -3  -4   9 20150.1 2015.29   1
   9   2   4 15415.7 1122.42   1
   2  -4  -9 12655.5 1717.63   2
  -4  -9   2 13871.5 1142.19   2
   2  -4  -9 15011.1 1406.04   1
   4   2  -9 12684.9 1880.23   2
   4   1  -9 110643. 4241.64   2
   1  -4  -9 113630. 4070.75   2
  -4  -9   1 111755. 2636.22   2
   9   1   4 118790. 3031.75   1
   1  -4  -9 118648. 3268.63   1
   4   0   9 16167.3 929.751   1
  -4  -9   0 16867.6 873.623   2
   4   0  -9 14934.1 1876.92   2
   0  -4  -9 15682.1 1692.80   2
   0  -4  -9 16753.4 1189.38   1
  -1  -4  -9 136463. 2866.50   1
   4  -1  -9 127490. 4567.94   2
   4   1   9 125604. 1977.40   1
  -9  -4   1 130946. 3991.08   1
  -1  -4  -9 125378. 3896.45   2
  -4  -1   9 128532. 4167.67   1
   1   4  -9 136433. 4455.60   2
   2   4  -9 12862.0 1809.58   2
   4  -2  -9 10187.7 1692.18   2
  -2  -4  -9 10966.9 1427.69   2
  -9  -4   2 13152.9 1667.87   1
  -4  -2   9 12781.7 1723.48   1
   9   3  -4 14658.5 1637.07   2
  -9  -4   3 13553.4 1802.90   1
   3   4  -9 17083.0 2031.52   2
  -4  -3   9 16881.7 1900.57   1
   4  -3  -9 16426.8 2094.05   2
  -3  -9   4 16000.0 1406.77   2
  -3  -4  -9 18821.5 1626.78   2
   9   4  -4 2015.71 1139.84   2
   4  -4  -9-738.096 1479.52   2
  -4  -4   9 1617.61 1371.61   1
  -9  -4   4 2391.74 1416.12   1
   4   4  -9 530.518 1355.44   2
  -4  -9   4 2551.23 922.017   2
   4  -5  -9 68995.9 3637.77   2
   5   4  -9 70033.2 3502.41   2
  -4  -5   9 73845.3 3486.06   1
   9   5  -4 70209.8 3046.98   2
  -5  -9   4 69909.8 2717.64   2
  -9  -4   5 71554.2 3576.70   1
   5   3  -9 52922.0 3164.88   2
   9   5  -3 52989.1 2478.66   2
  -5  -9   3 52045.2 2185.44   2
   3  -5  -9 51921.3 3080.76   2
  -9  -3   5 54892.9 3174.07   1
  -3  -9  -5 51014.2 1392.43   2
   9   2   5 29811.7 1404.77   1
   5   2  -9 31911.7 2568.37   2
   2  -5  -9 31187.7 2412.85   2
  -2  -9  -5 28780.5 1346.69   2
  -5  -9   2 31743.1 1539.94   2
   9   5  -2 33298.8 1870.05   2
   5   1  -9 9718.84 1805.24   2
  -9  -5  -1 9929.67 1310.46   1
   9   1   5 11071.7 989.910   1
   1  -5  -9 9819.49 1108.10   1
   9   5  -1 10419.4 1150.61   2
   1  -5  -9 10787.8 1566.89   2
   5   0  -9 325.694 1387.85   2
  -9  -5   0 1666.30 1074.59   1
   0  -5  -9 226.039 1058.55   2
   0  -5  -9 413.924 652.441   1
   5  -1  -9 5927.82 1692.30   2
  -1  -5  -9 6820.95 839.165   1
  -5  -1   9 8731.00 1579.37   1
  -9  -5   1 7265.01 1342.08   1
  -1  -5  -9 5287.83 1094.01   2
  -5  -2   9 29063.6 2283.35   1
  -2  -5  -9 30874.9 1195.33   1
   5  -2  -9 24980.8 2330.01   2
  -9  -5   2 30657.7 2287.84   1
  -2  -5  -9 27844.0 1899.90   2
   2   5  -9 32141.2 2441.53   2
  -3  -5  -9 59875.6 2563.24   2
   5  -3  -9 52688.7 3185.38   2
  -9  -5   3 58885.0 3088.71   1
  -5  -3   9 58222.5 3135.76   1
   3   5  -9 59589.4 3161.42   2
   9   3  -5 58539.8 2989.94   2
   9   4  -5 68115.9 3169.36   2
   5  -4  -9 66205.3 3569.03   2
   4   5  -9 74745.8 3627.85   2
  -9  -5   4 70612.2 3422.84   1
  -5  -4   9 65084.3 3379.32   1
   5  -5  -9 32787.7 2798.88   2
   9   5  -5 35973.4 2408.51   2
   5   5  -9 38327.7 2755.94   2
  -9  -5   5 37399.8 2765.25   1
   5   5   9 36288.5 1943.34   2
   9   5   5 37901.7 1461.44   2
  -5  -5   9 36890.3 2790.08   1
  -5  -6   9 2283.26 1545.09   1
   9   5   6 3137.77 722.386   2
   6   5  -9 2089.05 1518.71   2
  -9  -5   6-267.246 1418.04   1
   9   6  -5 3508.58 1325.60   2
   9   6  -4 40902.5 2314.35   2
   4  -6  -9 32399.0 2656.21   2
  -9  -4   6 36017.7 2825.60   1
   6   4  -9 31714.9 2640.80   2
   9   4   6 37470.7 1743.58   2
   9   6  -3 61929.7 2619.86   2
   3  -6  -9 55984.6 3209.54   2
  -9  -6  -3 61674.6 2395.24   1
  -9  -3   6 60841.6 3384.97   1
   6   3  -9 61564.1 3425.60   2
  -3  -9  -6 57087.6 1703.33   2
  -2  -9  -6 17148.6 1186.04   2
   2  -6  -9 17605.8 1996.24   2
   9   6  -2 16960.6 1404.14   2
   6   2  -9 17020.3 2198.84   2
  -9  -6  -2 18076.4 1522.33   1
  -1  -9  -6 35318.5 1828.10   2
   6   1  -9 39552.3 2874.70   2
   1  -6  -9 37795.0 2573.39   2
   1  -6  -9 36390.4 1933.52   1
  -9  -6  -1 38534.1 2222.46   1
   9   6  -1 38645.0 1772.76   2
   9   1   6 42442.1 1560.53   1
   9   6   0 39586.6 1584.56   2
   0  -6  -9 37919.3 1851.67   1
   6   0  -9 37956.1 2833.77   2
  -9  -6   0 45695.4 2422.07   1
   0  -6  -9 38629.4 2396.46   2
   6  -1  -9 31676.2 2706.11   2
   9   6   1 32246.8 1277.01   2
  -1  -6  -9 31029.3 2047.04   2
  -1  -6  -9 34872.7 1608.48   1
  -9  -6   1 34881.0 2318.87   1
  -9  -6   2 16699.9 1956.12   1
   6  -2  -9 16279.7 2188.91   2
  -6  -2   9 15061.0 1898.19   1
   9   2  -6 15878.3 1948.03   2
  -2  -6  -9 16915.9 1643.12   2
  -2  -6  -9 19371.2 1023.02   1
   9   3  -6 64036.9 3296.80   2
   6  -3  -9 58163.1 3444.16   2
   3   6  -9 65505.7 3367.27   2
  -6  -3   9 61537.9 3375.11   1
  -9  -6   3 62617.7 3270.25   1
  -3  -6  -9 64636.3 2637.59   2
  -3  -6  -9 56159.5 1363.58   1
   6  -4  -9 32099.8 2841.50   2
   9   4  -6 36075.0 2522.59   2
   4   6  -9 39407.9 2793.81   2
   9   6   4 36119.9 1077.03   2
  -9  -6   4 37605.3 2749.51   1
  -6  -4   9 31042.6 2651.19   1
  -9  -6   5 5616.67 1735.30   1
   6   5   9 6129.30 1017.07   2
   5   6  -9 5939.41 1598.90   2
  -6  -5   9 4138.11 1576.72   1
   9   6   5 5022.99 509.390   2
   9   5  -6 5970.66 1488.24   2
  -9  -6   6 28854.2 2735.18   1
  -6  -6   9 25626.8 2507.91   1
   6   6  -9 34721.7 2792.21   2
   9   6  -6 30529.5 2329.78   2
  -6  -7   9 3066.17 1677.29   1
   7   6  -9 4221.45 1745.19   2
   9   7  -6 2450.47 1272.44   2
  -9  -6   7 1385.39 1754.87   1
  -5  -7   9 15624.7 2328.86   1
   9   5   7 12186.5 1073.33   2
   7   5  -9 9717.43 1811.51   2
   9   7  -5 12290.2 1576.77   2
  -9  -5   7 12012.0 2227.39   1
  -9  -7  -4 56886.9 2235.38   1
  -9  -4   7 46036.4 3146.37   1
   4  -7  -9 45844.4 3175.95   2
   9   7  -4 51544.1 2515.69   2
   9   4   7 53196.2 2187.51   2
   7   4  -9 49336.8 3125.61   2
  -3  -9  -7 62123.8 2025.21   2
   9   7  -3 60754.6 2486.24   2
   3  -7  -9 58427.0 3360.54   2
  -9  -3   7 59169.3 3507.98   1
  -9  -7  -3 62990.9 2593.98   1
   7   3  -9 62542.2 3628.39   2
   2  -7  -9 30651.3 2377.88   2
   7   2  -9 31693.6 2700.12   2
   9   7  -2 32521.6 1710.89   2
  -2  -9  -7 30006.0 1676.78   2
  -9  -7  -2 32347.7 2012.31   1
   7   1  -9 1983.03 1452.73   2
  -9  -7  -1 3683.10 1232.85   1
   1  -7  -9 1439.39 1232.77   2
  -1  -9  -7 3050.62 946.632   2
   9   7  -1 2379.38 658.678   2
   0  -9  -7 7534.73 1208.05   2
  -9  -7   0 7789.23 1461.28   1
   7   0  -9 5191.77 1766.81   2
   9   7   0 6613.95 676.153   2
   0  -7  -9 7843.67 1449.32   2
   7  -1  -9 1913.66 1631.84   2
   9   1  -7 557.922 1504.06   2
  -9  -7   1 2176.44 1352.92   1
   9   7   1 1336.27 351.724   2
  -1  -7  -9 1385.73 1078.62   2
   9   2  -7 33389.5 2661.64   2
   7  -2  -9 33197.5 2947.38   2
  -2  -7  -9 37912.9 1526.64   1
  -7  -2   9 35688.0 2703.26   1
  -2  -7  -9 34362.9 2046.80   2
  -9  -7   2 36626.1 2619.02   1
   9   3  -7 60675.7 3417.76   2
   7  -3  -9 51037.4 3361.06   2
  -7  -3   9 58533.9 3440.11   1
  -3  -7  -9 58374.0 1590.30   1
  -9  -7   3 60005.8 3297.94   1
  -3  -7  -9 59394.9 2505.76   2
   9   4  -7 46736.8 3029.10   2
   4   7  -9 54958.8 3233.36   2
  -7  -4   9 48781.0 3223.80   1
  -9  -7   4 48044.0 3109.90   1
   7   5   9 10590.4 1204.22   2
  -7  -5   9 8476.42 1959.50   1
   5   7  -9 14204.5 2093.45   2
  -9  -7   5 12233.7 2036.17   1
   7   9  -5 13044.4 1575.34   2
   9   5  -7 10808.9 1856.50   2
   7   9  -6 5356.74 1431.84   2
   6   7  -9 5815.74 1774.96   2
  -7  -6   9 3929.16 1935.20   1
  -7  -9  -6 2885.53 716.163   1
   9   6  -7-693.389 1677.85   2
  -9  -7   6 5045.10 1809.36   1
  -7  -7   9 5439.52 1933.13   1
  -7  -9   7 9937.93 2207.09   1
   7   9  -7 11140.2 1761.70   2
   7   7  -9 8557.70 1899.15   2
   9   7  -7 6614.43 1566.60   2
  -9  -7   7 7623.72 2128.34   1
  -9  -7   8 20837.3 2724.83   1
   9   8  -7 20316.9 2163.82   2
  -7  -8   9 19993.5 2612.01   1
   7   9  -8 25373.1 2346.84   2
   8   7  -9 19528.2 2413.12   2
  -8  -9   7 21432.0 2801.54   1
   9   8  -6 27695.9 2202.52   2
  -8  -9   6 27065.3 2723.51   1
  -6  -8   9 23402.2 2605.09   1
   8   6  -9 25562.7 2511.12   2
  -9  -6   8 22228.8 2550.66   1
  -8  -9   5 11181.4 1940.91   1
  -9  -8  -5 13136.1 1164.97   1
   9   8  -5 12540.1 1597.12   2
  -9  -5   8 10704.3 2032.81   1
   8   5  -9 8604.69 1734.05   2
   8   4  -9 40289.6 3116.75   2
  -9  -4   8 36526.3 3079.12   1
  -8  -9   4 38450.8 2955.11   1
   9   4   8 38435.7 2025.44   2
  -9  -8  -4 39344.6 2013.90   1
   9   8  -4 39260.0 2212.68   2
   9   8  -3 21510.8 1568.53   2
  -8  -9   3 20472.7 2334.32   1
  -9  -3   8 17790.2 2211.53   1
   3  -8  -9 17190.1 2068.38   2
  -9  -8  -3 23467.1 1750.93   1
   8   3  -9 21432.9 2456.96   2
  -3  -9  -8 20119.5 1402.90   2
   8   2  -9 4719.31 1860.53   2
   2  -8  -9 6873.83 1604.49   2
  -9  -8  -2 7528.17 1324.83   1
   9   8  -2 6506.73 971.128   2
  -2  -9  -8 4224.22 890.205   2
   1  -8  -9 9911.85 1646.96   2
   9   8  -1 12288.6 983.498   2
   8   1  -9 9934.09 1924.70   2
  -9  -8  -1 11513.6 1634.21   1
   9  -1  -8 7502.56 1934.67   2
  -1  -9  -8 10005.0 1309.25   2
   8   0  -9 142.345 1707.18   2
   9   0  -8 128.011 1707.87   2
   9   8   0 1984.36 429.820   2
  -9  -8   0-113.165 1168.24   1
   0  -9  -8 320.545 1036.23   2
   0  -8  -9 1572.94 1151.79   2
  -8  -9  -1 11172.5 1501.96   1
   8  -1  -9 14277.9 2286.74   2
   9   1  -8 10590.7 1931.00   2
   1  -9  -8 10083.9 1571.42   2
  -1  -8  -9 12501.5 1551.72   2
  -9  -8   1 11291.7 1744.19   1
  -9  -8   2 9733.60 1705.20   1
   8  -2  -9 7179.66 1714.99   2
   9   2  -8 11479.2 2151.62   2
  -8  -9  -2 8671.53 1317.77   1
  -2  -8  -9 6703.27 1137.15   2
   9   3  -8 22247.7 2480.80   2
  -8  -9  -3 23022.0 1781.87   1
  -3  -8  -9 23670.8 1709.11   2
   8  -3  -9 17166.8 2416.01   2
  -8  -3   9 20782.2 2440.70   1
  -9  -8   3 22974.3 2323.04   1
  -8  -9  -4 42582.5 2132.27   1
   9   4  -8 41737.3 3043.89   2
  -8  -4   9 38070.8 3013.96   1
   8   9  -4 45710.0 2292.82   2
  -9  -8   4 39145.1 2941.70   1
   5   8  -9 8531.28 1912.01   2
   8   9  -5 7246.12 1347.88   2
  -8  -9  -5 5998.43 1003.15   1
   9   5  -8 5725.61 1765.29   2
  -9  -8   5 5069.68 1949.51   1
  -8  -5   9 4602.18 1806.08   1
  -8  -6   9 25300.6 2728.85   1
   8   9  -6 32715.6 2370.41   2
   9   6  -8 28941.0 2533.37   2
  -9  -8   6 28928.1 2811.60   1
   6   8  -9 34137.8 2797.91   2
   7   8  -9 25966.6 2543.08   2
  -7  -9   8 23943.4 2730.20   1
   8   9  -7 29491.0 2420.32   2
  -8  -7   9 21874.5 2577.77   1
   9   7  -8 22096.6 2349.51   2
  -9  -8   7 23714.7 2668.23   1
   8   9  -8 1976.53 1634.02   2
   8   8  -9 2821.94 1837.69   2
   9   8  -8 12.7235 1449.27   2
  -9  -8   8 3172.71 1862.19   1
  -8  -9   8 2519.46 2128.89   1
  -8  -8   9-935.782 1782.07   1
  -9  -9   0 42376.7 2665.35   1
   0  -9  -9 41607.3 2541.51   2
   9   0  -9 39662.8 3202.15   2
   9   1  -9 6231.14 2044.13   2
   1  -9  -9 5540.43 1445.23   2
  -9  -9  -1 6431.81 1472.56   1
   9  -1  -9 4237.67 1914.87   2
  -9  -9   1 5863.32 1606.29   1
  -1  -9  -9 6760.24 1342.58   2
   9   2  -9 21024.4 2535.62   2
   2  -9  -9 18385.3 2125.31   2
   9  -2  -9 14268.6 2374.90   2
  -9  -9   2 20174.8 2183.71   1
  -2  -9  -9 18083.8 1598.50   2
   9   9  -2 22821.5 1393.85   2
  -9  -9  -2 20119.9 1885.42   1
  -9  -3   9 2657.58 1815.05   1
   3  -9  -9 1313.90 1369.76   2
   9   9  -3 5014.85 1080.97   2
  -9  -9  -3 3427.41 1171.25   1
  -9  -9   3 3103.10 1645.47   1
   9   3  -9 2168.27 1870.71   2
  -9  -9   4 45950.1 3231.19   1
   9   4  -9 47163.5 3493.25   2
  -9  -4   9 39094.7 3190.41   1
  -9  -9  -4 47762.1 2289.81   1
   9   9  -4 46048.5 2295.45   2
  -9  -9   5 15905.2 2467.76   1
  -9  -9  -5 17370.4 1389.46   1
  -9  -5   9 12588.3 2163.76   1
   9   9  -5 17982.0 1783.95   2
   9   5  -9 13230.8 2038.88   2
  -9  -9   6 2934.44 1739.72   1
   9   9  -6 2123.93 1310.57   2
   9   6  -9-1772.28 1718.23   2
  -9  -6   9 377.392 1588.21   1
  -7  -9   9 23649.1 2887.24   1
   9   9  -7 22923.6 2207.94   2
  -9  -7   9 17706.5 2668.58   1
   7   9  -9 26411.2 2657.99   2
  -9  -9   7 22356.7 2658.42   1
   9   7  -9 20151.9 2415.52   2
  -9  -8   9 514.416 1873.51   1
   8   9  -9 2540.99 1754.80   2
   9   9  -8 2247.65 1553.58   2
   9   8  -9 797.516 1623.48   2
  -8  -9   9-364.158 1727.82   1
  -9  -9   8 1024.85 1832.33   1
   9   9  -9 26017.1 2679.83   2
  -9  -9   9 20804.6 2939.13   1
   0   0 -10 539.590 1128.98   2
   0   0  10 113.594 858.355   1
   0  -1  10 2309.15 999.375   1
  -1   0 -10 5418.49 1515.03   2
   0   1 -10 3840.17 1506.35   2
  -1   0  10 2735.57 976.751   1
   0  -1 -10 3248.98 1249.72   2
   1   0 -10 1516.28 1302.01   2
   1   0  10 3028.79 867.187   1
  -1  -1 -10 18583.4 1984.62   2
   1   1 -10 19013.0 2069.76   2
   1  -1 -10 16533.7 1837.56   2
  -1  -1  10 20651.8 1712.56   1
  -1   1 -10 21935.9 2114.96   2
   1  -1  10 18158.2 1445.78   1
   2   1 -10 170277. 5326.59   2
   1  -2 -10 174326. 5273.19   2
   2  -1  10 176082. 3930.43   1
  -1   2 -10 178561. 5208.05   2
  -2  -1 -10 173770. 4879.14   2
  10   1   2 178017. 4453.06   1
  -1  -2  10 177179. 4623.54   1
  -2 -10   1 179830. 3676.62   2
   2   0  10 1662.73 778.713   1
  -2   0  10-699.066 1078.36   1
  -2   0 -10 1474.33 1307.27   2
  -2 -10   0 686.652 569.211   2
   0   2 -10 2492.92 1537.57   2
   0  -2 -10-349.141 1226.60   2
   2   0 -10-1114.23 1507.12   2
   0  -2  10-593.486 979.863   1
   2  -1 -10 187668. 5564.61   2
   1  -2  10 185404. 4363.03   1
   1   2 -10 177926. 5323.95   2
  -2  -1  10 188696. 4819.82   1
  -1 -10   2 185836. 4125.58   2
  -1  -2 -10 176974. 5011.24   2
  10   2   2 38426.1 2063.54   1
   2   2 -10 41360.6 2894.10   2
   2  -2 -10 45083.9 2949.63   2
  -2  -2  10 43519.4 2479.20   1
  -2  -2 -10 41562.4 2506.64   2
  -2 -10   2 43635.9 1916.34   2
  -2  -3  10 24668.2 2033.69   1
   2  -3 -10 29865.7 2483.53   2
   3   2 -10 22764.4 2308.02   2
  -3 -10   2 26152.2 1536.66   2
  10   2   3 26609.6 1662.66   1
  -3 -10   1 22947.5 1282.95   2
   3   1 -10 22731.6 2219.87   2
  -1  -3  10 22552.9 1922.42   1
  10   1   3 23538.5 1652.62   1
   1  -3 -10 21475.3 2039.80   2
  10   0   3-1401.96 947.568   1
  -3   0  10-177.040 1070.79   1
   3   0  10 214.575 630.825   1
   0   3 -10 1334.00 1340.16   2
  -3 -10   0 75.4316 515.043   2
   3   0 -10-1824.65 1705.91   2
   3  -1 -10 26267.8 2478.28   2
  -3 -10  -1 24145.2 1027.81   2
  -1  -3 -10 24106.4 2088.23   2
  -3  -1  10 24675.6 2005.62   1
   1   3 -10 23968.8 2316.02   2
   3  -2 -10 28390.1 2484.80   2
  -2 -10   3 29046.6 1767.33   2
  -2  -3 -10 27380.3 2119.97   2
  -3  -2  10 27390.1 2209.49   1
  -3 -10  -2 25460.0 897.019   2
   2   3 -10 24677.6 2324.41   2
   3   3 -10 25714.1 2439.57   2
  -3 -10   3 24781.9 1602.18   2
  -3  -3  10 22367.6 2127.39   1
  -3  -3 -10 29010.7 2095.20   2
   3  -3 -10 26097.1 2464.94   2
  -3  -4  10 26989.9 2304.79   1
  -3 -10  -4 23852.0 867.981   2
   3  -4 -10 27550.3 2481.49   2
  10   4  -3 27296.4 1986.54   2
   4   3 -10 27922.4 2520.21   2
  -4 -10   3 26409.3 1702.56   2
   4   2 -10 108041. 4447.02   2
   2  -4 -10 114117. 4493.10   2
  10   2   4 117642. 3153.02   1
  -4 -10   2 118170. 3102.89   2
  -2  -4  10 110607. 4018.27   1
   1  -4 -10 19197.6 1525.78   1
  10   1   4 20266.1 1462.17   1
   4   1 -10 17439.6 2144.11   2
   1  -4 -10 19290.3 2078.87   2
  -4 -10   1 18754.6 1183.63   2
   0  -4 -10 149353. 4668.14   2
   4   0 -10 144182. 5178.31   2
  -4 -10   0 157102. 2816.00   2
   0  -4 -10 161867. 3693.89   1
  10   0   4 150967. 4006.42   1
   4   0  10 160404. 2971.46   1
   1   4 -10 18052.3 2069.86   2
  -4  -1  10 17544.0 1876.34   1
  -1  -4 -10 16116.2 1741.61   2
  -4 -10  -1 16595.1 675.171   2
   4  -1 -10 18239.5 2198.57   2
   4  -2 -10 107205. 4480.55   2
  -4  -2  10 111380. 4165.27   1
   2   4 -10 113188. 4391.60   2
  -2  -4 -10 116014. 3855.36   2
   4  -3 -10 29243.1 2627.05   2
 -10  -4   3 30292.6 2432.00   1
  -4  -3  10 30132.7 2379.69   1
  -3  -4 -10 33564.3 2212.00   2
   3   4 -10 30986.0 2589.21   2
  10   4  -4 37366.8 2399.83   2
 -10  -4   4 36885.2 2739.10   1
   4  -4 -10 39401.3 2931.25   2
   4   4 -10 42749.8 3080.64   2
  -4  -4  10 34745.6 2643.39   1
  10   5  -4 9725.97 1619.06   2
   4  -5 -10 9255.85 1995.85   2
  -5 -10   4 8597.84 1162.80   2
 -10  -4   5 9011.42 1867.23   1
   5   4 -10 10698.0 1920.14   2
  -4  -5  10 10682.7 1837.63   1
   3  -5 -10 3013.75 1440.61   2
  10   5  -3 5332.30 1171.93   2
  -3  -5  10 4652.07 1577.41   1
   5   3 -10 1137.08 1725.70   2
  -3 -10  -5 4107.21 483.082   2
  -5 -10   3 4825.75 906.502   2
   5   2 -10 44113.8 2981.61   2
  10   2   5 46132.4 1861.78   1
   2  -5 -10 49522.4 2984.14   2
  -5 -10   2 50464.6 1966.70   2
  -2 -10  -5 41647.6 1659.04   2
  10   5  -2 47298.4 2342.24   2
  10   1   5 5471.80 883.642   1
   1  -5 -10 7337.64 1106.92   1
   5   1 -10 6606.67 1817.60   2
   1  -5 -10 8091.94 1583.31   2
   5   0 -10 157208. 5450.28   2
   0  -5 -10 167937. 3823.92   1
 -10  -5   0 174186. 4727.78   1
  10   0   5 167343. 4033.12   1
   5   0  10 165533. 2818.80   1
   0  -5 -10 158300. 4904.02   2
  -1  -5 -10 6386.45 846.348   1
  -5  -1  10 7355.02 1676.80   1
 -10  -5   1 5578.78 1362.07   1
  -1  -5 -10 3388.79 1250.29   2
   5  -1 -10 5172.89 1705.94   2
   5  -2 -10 52205.3 3292.99   2
 -10  -5   2 55578.5 2979.66   1
  -5  -2  10 56586.2 3226.79   1
   2   5 -10 57315.1 3369.01   2
  -2  -5 -10 56427.7 2764.28   2
  -5  -3  10 5253.18 1507.66   1
   5  -3 -10 5102.38 1678.99   2
  10   3  -5 5636.96 1446.66   2
  -3  -5 -10 8259.74 1453.19   2
   3   5 -10 7527.36 1775.30   2
 -10  -5   3 6251.90 1615.15   1
  10   4  -5 6302.96 1481.60   2
   5  -4 -10 7336.91 1766.82   2
  -5  -4  10 6103.49 1635.25   1
   4   5 -10 6013.75 1811.79   2
 -10  -5   4 5993.84 1615.57   1
   5   5 -10 38931.2 2990.32   2
  10   5  -5 35628.2 2526.01   2
   5  -5 -10 30972.8 2789.52   2
  -5  -5  10 35127.5 2724.22   1
  10   5   5 35497.2 1535.68   2
 -10  -5   5 35175.9 2864.48   1
  -5  -6  10 37059.3 2900.13   1
  10   6  -5 42288.3 2645.25   2
   6   5 -10 38020.1 2999.42   2
   5  -6 -10 38426.1 3138.65   2
 -10  -5   6 44775.8 3246.43   1
   6   4 -10 74927.1 3959.09   2
   4  -6 -10 72264.9 3866.69   2
  10   6  -4 72794.0 3144.94   2
  -4  -6  10 68160.4 3644.71   1
 -10  -4   6 69259.4 3752.46   1
  10   4   6 72477.2 2524.80   2
   6   3 -10 72635.5 3834.28   2
  10   6  -3 72781.7 2918.44   2
   3  -6 -10 65706.7 3588.03   2
  -2 -10  -6 1535.97 722.896   2
   2  -6 -10 1418.92 1382.95   2
  10   6  -2 2027.58 969.803   2
   6   2 -10 1729.33 1500.39   2
  10   6  -1 20861.9 1467.84   2
  -1 -10  -6 16605.9 1402.49   2
 -10  -6  -1 18817.5 1711.60   1
   1  -6 -10 16811.2 1967.23   2
  10   6   0 1106.02 707.221   2
   6   0  10 1450.47 404.454   1
 -10  -6   0 1665.58 1175.30   1
   0  -6 -10 2019.27 772.543   1
   0  -6 -10 1430.39 1231.32   2
   6   0 -10 577.969 1575.14   2
   6  -1 -10 23896.6 2642.52   2
  10   6   1 23959.3 1290.73   2
 -10  -6   1 26177.2 2232.59   1
  -1  -6 -10 25929.4 1414.98   1
   6  -2 -10 2077.41 1754.46   2
  10   2  -6 50.2515 1404.35   2
  -6  -2  10 1166.57 1425.88   1
  -2  -6 -10 1184.24 1067.24   2
  -2  -6 -10 1229.23 526.088   1
 -10  -6   2 2792.00 1436.11   1
   3   6 -10 80612.2 3901.66   2
  10   3  -6 75152.4 3719.16   2
  -3  -6 -10 78007.9 3086.73   2
  -6  -3  10 66340.5 3558.40   1
 -10  -6   3 76151.6 3661.20   1
   6  -3 -10 72313.6 3986.45   2
  10   4  -6 72155.3 3604.00   2
   6  -4 -10 67224.4 3887.02   2
 -10  -6   4 69775.9 3680.38   1
   4   6 -10 78803.3 3948.50   2
  -6  -4  10 63849.0 3544.39   1
  10   5  -6 44467.0 2874.13   2
   6  -5 -10 41780.9 3243.01   2
 -10  -6   5 44879.6 3251.58   1
  -6  -5  10 41516.5 3132.89   1
   5   6 -10 50963.4 3291.70   2
   6  -6 -10-121.083 1657.31   2
   6   6 -10 3514.55 1852.28   2
 -10  -6   6 692.260 1759.59   1
  10   6  -6 1215.57 1324.01   2
  -6  -6  10 712.784 1654.42   1
  -6  -7  10 62531.0 3720.24   1
  10   7  -6 70226.2 3381.10   2
   6  -7 -10 60994.9 3970.93   2
   7   6 -10 67243.3 3877.87   2
 -10  -6   7 67388.0 4013.29   1
   5  -7 -10 4098.72 1878.59   2
 -10  -5   7 5129.94 1809.79   1
   7   5 -10 4789.14 1676.02   2
  10   7  -5 7014.32 1406.70   2
  -5  -7  10 5447.36 1981.84   1
   4  -7 -10 6850.14 1832.58   2
 -10  -4   7 5660.02 1965.17   1
   7   4 -10 3853.97 1518.80   2
  10   7  -4 5569.27 1206.28   2
  10   7  -3 20489.3 1699.01   2
   3  -7 -10 17047.5 2158.34   2
 -10  -7  -3 22670.8 1758.66   1
   7   3 -10 19570.0 2332.95   2
  10   7  -2 44639.3 2092.79   2
  -2 -10  -7 39835.9 1918.16   2
   7   2 -10 41547.0 3246.61   2
   2  -7 -10 40423.5 2876.93   2
 -10  -7  -2 43878.9 2379.93   1
  10   7  -1 14009.2 1232.72   2
  -1 -10  -7 13054.5 1372.83   2
 -10  -7  -1 16317.4 1762.13   1
   7   1 -10 11307.5 2066.43   2
   1  -7 -10 14092.4 1900.67   2
   7   0 -10 8376.76 1918.47   2
   0 -10  -7 5752.32 1232.86   2
   0  -7 -10 5815.80 978.108   1
 -10  -7   0 8141.20 1558.86   1
   0  -7 -10 6174.84 1436.46   2
  10   7   0 6000.54 807.011   2
   7  -1 -10 9851.96 1978.15   2
  10   1  -7 7207.52 1716.91   2
  10   7   1 11341.7 800.902   2
  -1  -7 -10 10761.6 1076.87   1
  -1  -7 -10 9016.72 1434.95   2
 -10  -7   1 10718.3 1764.11   1
  -2  -7 -10 46637.7 2589.62   2
   7  -2 -10 43272.5 3339.23   2
  10   2  -7 44524.3 3145.23   2
  -7  -2  10 46079.0 3125.26   1
 -10  -7   2 48381.8 2967.49   1
  -2  -7 -10 50640.3 1755.27   1
  10   7   2 41407.0 1123.77   2
 -10  -7   3 23617.3 2465.90   1
  10   3  -7 20485.6 2293.85   2
   7  -3 -10 18136.7 2368.05   2
  -7  -3  10 18740.9 2354.94   1
  -3  -7 -10 24394.0 1904.26   2
  10   4  -7 8901.28 1936.86   2
 -10  -7   4 7400.50 1859.27   1
   7  -4 -10 5934.59 1977.87   2
  -7  -4  10 7805.76 1893.02   1
   4   7 -10 14216.5 2306.13   2
  -7  -5  10 3566.31 1781.54   1
 -10  -7   5 2211.61 1763.72   1
   7  -5 -10 2724.42 1629.76   2
   5   7 -10 7707.50 2031.03   2
  10   5  -7 2222.88 1461.85   2
  10   6  -7 75084.4 3744.75   2
   7  -6 -10 60218.0 3991.40   2
 -10  -7   6 74648.7 4174.67   1
  -7  -6  10 61409.1 3768.60   1
   6   7 -10 77169.8 4046.84   2
   7   7 -10 5316.48 1934.85   2
  10   7  -7 885.770 1541.79   2
  -7  -7  10 4881.20 2035.21   1
 -10  -7   7 4410.40 1928.86   1
  -7  -8  10 6220.90 1837.11   1
   8   7 -10 6005.00 1899.51   2
  10   8  -7 7664.04 1618.84   2
 -10  -7   8 7838.05 2121.07   1
  -8 -10   7 9841.72 2393.61   1
  -6  -8  10-500.378 1762.07   1
  10   8  -6-991.828 1312.82   2
   8   6 -10-1706.64 1854.40   2
 -10  -6   8-1286.19 2072.29   1
  -8 -10   6-22.8355 1863.34   1
   5  -8 -10-870.735 2050.26   2
  -5  -8  10 4956.17 2061.03   1
 -10  -5   8 2426.02 1898.05   1
  10   8  -5 2534.69 1187.67   2
   8   5 -10-203.061 2020.82   2
  -8 -10   5 5107.69 1933.08   1
   8   4 -10 54434.0 3570.33   2
   4  -8 -10 59718.0 3693.49   2
 -10  -8  -4 65597.5 2628.31   1
 -10  -4   8 57466.1 3800.63   1
  10   8  -4 61765.5 2764.86   2
   8   3 -10 41776.0 3326.56   2
  10   8  -3 40369.9 2104.42   2
 -10  -8  -3 44467.6 2359.46   1
   3  -8 -10 37844.5 2970.25   2
   2  -8 -10 2375.55 1575.25   2
  10   8  -2 1159.60 781.538   2
 -10  -8  -2 1994.48 1170.29   1
   8   2 -10 2854.81 1959.94   2
   8   1 -10 1245.79 1786.32   2
   1  -8 -10 778.292 1348.87   2
  10   8  -1-343.953 636.864   2
 -10  -8  -1-113.648 1172.12   1
  -1 -10  -8-11.8370 931.431   2
   8   0 -10 1525.91 1630.01   2
 -10  -8   0 446.220 1248.11   1
   0 -10  -8 1597.42 1137.54   2
  10   0  -8-567.499 1924.90   2
  10   8   0 2094.05 526.653   2
   0  -8 -10 2078.94 1339.30   2
   8  -1 -10 574.980 1792.79   2
 -10  -8   1 65.6784 1377.03   1
  10   1  -8-1148.45 1880.81   2
   1 -10  -8-616.647 1213.55   2
  -1  -8 -10-1461.64 1319.77   2
  10   2  -8 1315.29 1636.22   2
   8  -2 -10 227.959 1832.18   2
 -10  -8   2-126.336 1487.30   1
  -2  -8 -10 314.225 1190.70   2
  10   3  -8 40756.0 3091.59   2
   8  -3 -10 41693.5 3411.96   2
  -8  -3  10 38840.8 3114.21   1
 -10  -8   3 41713.8 3059.96   1
  -3  -8 -10 45023.8 2370.79   2
   8  -4 -10 45759.1 3602.46   2
  -8 -10  -4 51067.0 2485.82   1
  -8  -4  10 49496.7 3419.29   1
  10   4  -8 48789.1 3342.77   2
 -10  -8   4 53219.7 3473.01   1
 -10  -8   5 3777.02 1791.73   1
   5   8 -10 7996.06 2094.62   2
   8  -5 -10 2308.25 2013.82   2
  -8 -10  -5 4563.55 1046.81   1
  -8  -5  10 4361.58 1701.44   1
  10   5  -8 6098.00 1811.36   2
   6   8 -10 1873.83 1681.33   2
  -8  -6  10-1151.33 1669.33   1
 -10  -8   6 288.063 1773.88   1
  10   6  -8-2572.53 1836.28   2
 -10  -8   7 8530.31 2181.74   1
  -7 -10   8 9667.68 2296.18   1
  -8  -7  10 7971.41 2256.05   1
   7   8 -10 11957.3 2276.66   2
  10   7  -8 8442.71 1817.32   2
 -10  -8   8 5191.28 2291.44   1
  -8 -10   8 5122.91 2094.20   1
   8   8 -10 6014.43 2062.64   2
  10   8  -8 1425.33 1599.15   2
  -8  -8  10 5317.17 2137.64   1
 -10  -8   9 5044.11 2321.90   1
  -9 -10   8 8441.58 2459.75   1
  10   9  -8 7749.70 1836.85   2
   9   8 -10 4412.11 1942.92   2
  -8  -9  10 4454.11 2204.31   1
  -9 -10   7 6829.83 2279.96   1
  10   9  -7 10476.2 1765.99   2
   9   7 -10 9168.12 2228.81   2
  -7  -9  10 9131.58 2194.30   1
 -10  -7   9 9944.11 2355.60   1
  -9 -10   6 71341.1 4258.29   1
   9   6 -10 70104.7 4083.68   2
  -6  -9  10 71260.1 4264.02   1
 -10  -6   9 65652.0 4286.19   1
  10   9  -6 76522.5 3422.17   2
   5  -9 -10 10020.4 2248.28   2
 -10  -5   9 6662.36 1968.83   1
  10   9  -5 11733.7 1635.02   2
   9   5 -10 5539.07 1681.98   2
  -9 -10   5 7501.25 2195.21   1
  -9 -10   4 15516.7 2425.73   1
 -10  -4   9 9574.75 2108.32   1
   4  -9 -10 12675.6 2139.15   2
  10   9  -4 14305.0 1491.29   2
 -10  -9  -4 16538.6 1524.71   1
   9   4 -10 14252.3 2319.22   2
   3  -9 -10 7218.23 1858.50   2
  -9 -10   3 6269.90 1970.32   1
  10   9  -3 7182.75 1168.76   2
 -10  -9  -3 5670.61 1337.58   1
   9   3 -10 6951.77 2113.24   2
  -9 -10   2 65624.7 3702.76   1
   9   2 -10 66747.7 4148.79   2
   2  -9 -10 64905.9 3545.79   2
  10  -2  -9 62417.2 4113.46   2
 -10  -9  -2 69220.6 3134.55   1
   1  -9 -10 8760.20 1691.10   2
   9   1 -10 10450.5 2374.12   2
 -10  -9  -1 10706.4 1637.02   1
  10  -1  -9 10579.5 2244.96   2
  -9 -10   1 8406.87 1807.20   1
  -1 -10  -9 9164.36 1415.22   2
   0 -10  -9 304.197 1062.06   2
   9   0 -10 1138.68 2036.82   2
  10   0  -9-960.292 1730.81   2
  -9 -10   0-426.839 1389.16   1
 -10  -9   0 463.749 1313.66   1
   0  -9 -10-67.7217 1217.66   2
  10   1  -9 6919.45 1940.63   2
   1 -10  -9 8311.84 1657.92   2
   9  -1 -10 8592.28 2064.77   2
 -10  -9   1 9898.09 1914.13   1
  -1  -9 -10 4449.14 1157.63   2
  -9 -10  -1 8256.91 1665.50   1
  -9 -10  -2 63233.6 3096.77   1
  10   2  -9 65013.9 4082.45   2
   9  -2 -10 51961.8 3756.22   2
   2 -10  -9 55029.7 3322.41   2
 -10  -9   2 63713.3 3559.53   1
  -9 -10  -3 4955.69 1239.37   1
   9  -3 -10 3231.02 1783.28   2
  10   3  -9 4567.32 1770.50   2
 -10  -9   3 5130.82 1661.92   1
   9  -4 -10 8001.99 2071.44   2
  -9  -4  10 10996.6 2121.21   1
 -10  -9   4 14336.7 2290.76   1
  -9 -10  -4 14344.3 1524.92   1
  10   4  -9 12621.9 2179.69   2
  -9  -5  10 7012.66 2007.97   1
 -10  -9   5 9675.65 2306.67   1
  10   5  -9 8714.10 1974.46   2
  10   6  -9 64159.5 3858.58   2
  -9  -6  10 55361.3 3882.07   1
 -10  -9   6 61754.4 4032.87   1
   9  10  -6 70211.3 3277.49   2
  -9  -7  10 7545.05 2200.12   1
  -7 -10   9 10598.3 2358.72   1
   9  10  -7 11991.8 1785.04   2
   7   9 -10 12216.8 2271.80   2
 -10  -9   7 9404.08 2329.53   1
  10   7  -9 9396.57 1908.93   2
  -9  -8  10 9017.78 2473.94   1
 -10  -9   8 6421.71 2338.51   1
   9  10  -8 10892.8 1929.07   2
   8   9 -10 9030.57 2127.72   2
  10   8  -9 5381.94 1825.45   2
  -8 -10   9 6341.04 2241.96   1
 -10  -9   9 1098.74 2156.77   1
   9  10  -9 4705.16 1812.13   2
   9   9 -10 517.384 1656.28   2
  10   9  -9 467.094 1596.95   2
  -9  -9  10-1319.06 2047.74   1
  -9 -10   9 1165.59 2161.57   1
  10   0 -10 2761.85 2063.31   2
   0 -10 -10 4776.61 1468.33   2
 -10 -10   0 4747.16 1526.33   1
   1 -10 -10 93514.4 4071.58   2
  10   1 -10 98844.9 5070.30   2
  10  -1 -10 96590.7 5060.14   2
 -10 -10  -1 101625. 4106.64   1
 -10 -10   1 100456. 4422.95   1
  10   2 -10 7586.82 2290.73   2
 -10 -10   2 7238.68 1817.95   1
   2 -10 -10 6596.78 1684.19   2
  10  -2 -10 9399.09 2465.75   2
 -10 -10  -2 9768.86 1617.86   1
 -10 -10   3 23157.8 2591.32   1
   3 -10 -10 20909.7 2426.36   2
  10  -3 -10 16949.3 2673.69   2
 -10 -10  -3 20697.0 1883.92   1
  10   3 -10 22265.6 2812.06   2
 -10  -4  10 3983.07 1801.35   1
   4 -10 -10 2421.04 1651.51   2
  10  -4 -10 3106.27 2032.00   2
  10   4 -10 6403.83 2239.14   2
 -10 -10   4 6912.44 2015.68   1
 -10  -5  10 10401.8 2215.52   1
  10   5 -10 11673.5 2219.00   2
 -10 -10   5 12159.2 2482.92   1
  -6 -10  10 13101.8 2505.88   1
 -10  -6  10 10242.5 2364.88   1
  10   6 -10 6849.68 1870.52   2
 -10 -10   6 10634.5 2393.82   1
  -7 -10  10 46818.4 3767.05   1
  10   7 -10 49213.7 3605.68   2
 -10  -7  10 41857.2 3656.96   1
  10  10  -7 54599.5 3055.39   2
 -10 -10   7 51127.7 3943.44   1
  -8 -10  10 11.4629 1939.06   1
  10  10  -8 4921.40 1702.99   2
  10   8 -10 2010.41 1751.46   2
 -10 -10   8 1877.06 1883.94   1
 -10  -8  10-1874.75 2389.22   1
 -10  -9  10 22861.6 3147.46   1
   9  10 -10 23945.1 2718.90   2
 -10 -10   9 20592.5 2834.57   1
  10   9 -10 24670.5 2829.59   2
  10  10  -9 26642.6 2682.62   2
  -9 -10  10 21869.0 3035.72   1
  10  10 -10 12650.9 2468.11   2
   0   0  11 723.365 903.850   1
   0   0 -11 502.554 1458.60   2
   0  -1 -11 28501.5 2413.31   2
   1   0 -11 31161.7 2660.77   2
  -1   0  11 27794.2 1917.58   1
   1   0  11 31558.4 1797.36   1
   0  -1  11 31624.2 2018.47   1
  -1   0 -11 33058.2 2592.95   2
   0   1 -11 28248.0 2528.69   2
   1  -1  11 11466.8 1325.07   1
  -1   1 -11 10435.4 1848.62   2
  -1  -1 -11 11073.6 1772.91   2
   1   1 -11 10473.4 1834.63   2
   1  -1 -11 10635.8 1909.41   2
  -1  -1  11 12270.5 1524.08   1
  -2  -1 -11 10935.3 1865.37   2
  -2 -11   1 8993.55 1015.45   2
  -1  -2  11 9090.23 1508.48   1
   2   1 -11 7718.20 1611.75   2
   1  -2 -11 7955.51 1740.47   2
   2  -1  11 9290.97 1192.66   1
  -2 -11   0 8102.67 893.173   2
  -2   0  11 7975.04 1374.55   1
  -2   0 -11 9532.07 1766.27   2
   0   2 -11 11991.4 2068.61   2
   0  -2 -11 9651.51 1829.02   2
   2   0 -11 6643.59 1532.93   2
   2   0  11 8278.91 1061.93   1
   0  -2  11 9179.97 1415.91   1
   1   2 -11 10501.0 1970.10   2
  -1  -2 -11 11179.5 1851.78   2
  -2  -1  11 10136.8 1517.81   1
   1  -2  11 8178.54 1271.75   1
   2  -1 -11 7141.90 1570.99   2
   2  -2  11 20574.5 1605.90   1
   2   2 -11 23347.2 2407.76   2
  -2  -2  11 21725.5 2002.79   1
   2  -2 -11 17828.3 2121.40   2
  -2 -11   2 20899.8 1480.33   2
  -2  -2 -11 20291.9 2055.12   2
   3   2 -11 1293.82 1618.00   2
  -3 -11   2-522.894 726.099   2
   2  -3 -11 490.599 1446.56   2
  -2  -3  11 1066.49 1263.18   1
   3  -1  11-15.7238 856.840   1
  -1  -3  11-194.276 1215.35   1
  -3 -11   1 1139.58 612.905   2
   3   1 -11-86.8068 1751.83   2
   1  -3 -11-1167.29 1527.15   2
   0  -3 -11 105865. 4266.02   2
   3   0 -11 108569. 4628.25   2
   0  -3  11 112857. 3836.23   1
   3   0  11 121170. 2867.10   1
   0   3 -11 111528. 4505.20   2
  -3  -1  11 636.130 1199.51   1
  -1  -3 -11 66.3544 1243.94   2
   3  -1 -11-1342.87 1953.42   2
  -2  -3 -11 1658.65 1328.70   2
   2   3 -11 3562.57 1802.63   2
   3  -2 -11 977.707 1580.88   2
  -3  -2  11 921.310 1349.29   1
   3   3 -11 57193.3 3401.24   2
  -3 -11   3 57578.7 2444.15   2
   3  -3 -11 57190.1 3550.57   2
  -3  -3  11 59336.0 3156.05   1
  -3  -3 -11 59875.8 3073.21   2
   4   3 -11 53610.9 3459.91   2
   3  -4 -11 51260.4 3355.39   2
  -3  -4  11 50762.6 3048.00   1
   4   2 -11-699.124 1712.10   2
   2  -4 -11 2690.44 1680.18   2
  -2  -4  11 654.957 1386.30   1
  -1  -4  11 6538.14 1457.97   1
   4  -1  11 6651.79 905.056   1
  11   1   4 6383.84 1100.73   1
   4   1 -11 4874.60 1525.95   2
   1  -4 -11 5237.79 1495.76   2
   0  -4 -11 20706.5 2058.09   2
   4   0  11 24782.7 1252.65   1
   4   0 -11 22253.8 2395.68   2
  -4  -1  11 7252.96 1664.31   1
   1   4 -11 10461.2 2063.41   2
  -1  -4 -11 6810.22 1495.90   2
   4  -1 -11 6564.33 1755.55   2
   2   4 -11 1298.87 1610.10   2
  -2  -4 -11 1306.07 1297.34   2
  -4  -2  11-48.2235 1399.83   1
   4  -2 -11 2220.63 1723.41   2
   4  -3 -11 48420.5 3327.72   2
  -3  -4 -11 54609.9 2898.67   2
   3   4 -11 58844.5 3516.05   2
  -4  -3  11 49558.8 3044.08   1
   4  -4 -11 5251.69 1917.03   2
  11   4  -4 3542.81 1395.43   2
   4   4 -11 4334.04 1796.36   2
  -4  -4  11 4519.26 1755.92   1
   5   4 -11 27051.7 2772.49   2
   4  -5 -11 26102.0 2722.20   2
  11   5  -4 25708.0 2168.20   2
  -4  -5  11 23924.9 2429.68   1
  -3  -5  11 4688.97 1553.53   1
   5   3 -11 1766.54 1757.37   2
  11   5  -3 2974.17 1254.24   2
   3  -5 -11 3022.66 1689.61   2
  11   5  -2 17559.6 1620.99   2
   5   2 -11 15642.2 2214.28   2
   2  -5 -11 19130.3 2298.37   2
  -2  -5  11 18260.7 2088.65   1
   5   1 -11 73827.7 3969.34   2
   1  -5 -11 83509.4 3866.85   2
   0  -5 -11 40139.4 2676.00   2
   5   0 -11 39919.4 3103.28   2
   0  -5 -11 41802.4 2014.96   1
  -1  -5 -11 74731.8 3542.88   2
   5  -1 -11 79888.3 4209.81   2
  -5  -1  11 78385.0 3721.70   1
  -2  -5 -11 25567.1 2132.80   2
  -5  -2  11 24878.5 2409.39   1
   2   5 -11 31229.7 2838.52   2
   5  -2 -11 26201.5 2776.66   2
   5  -3 -11 5020.99 1729.82   2
 -11  -5   3 4929.32 1689.48   1
  11   3  -5 3325.75 1502.81   2
  -3  -5 -11 8276.69 1681.47   2
   3   5 -11 7165.24 1955.85   2
  -5  -3  11 6084.66 1823.94   1
   5  -4 -11 18158.4 2439.82   2
  -5  -4  11 20489.3 2308.90   1
  11   4  -5 20672.1 2125.48   2
 -11  -5   4 22952.9 2474.75   1
   4   5 -11 21035.1 2503.77   2
  11   5  -5 7548.78 1606.49   2
   5  -5 -11 8177.17 1909.71   2
 -11  -5   5 8176.31 1937.17   1
   5   5 -11 9661.92 2020.44   2
  -5  -5  11 8368.47 1959.49   1
  -5  -6  11 7437.00 1996.60   1
   5  -6 -11 4421.18 1914.56   2
 -11  -5   6 4962.74 1741.04   1
   6   5 -11 7296.65 1945.55   2
  11   6  -5 7080.50 1541.50   2
  -4  -6  11 7067.25 1726.59   1
   4  -6 -11 4856.24 1696.67   2
   6   4 -11 2078.45 1828.28   2
  11   6  -4 5925.39 1444.26   2
   3  -6 -11 17403.7 2320.63   2
  11   6  -3 18296.5 1724.27   2
  -3  -6  11 16817.7 2165.97   1
   6   3 -11 17898.9 2331.02   2
   6   2 -11 61544.0 3847.97   2
  11   6  -2 66593.3 2777.67   2
   2  -6 -11 65675.3 3652.66   2
  11   6  -1 4273.14 1047.29   2
  -1 -11  -6 3370.17 887.258   2
   6   1 -11 3608.47 1928.29   2
   1  -6 -11 3700.84 1528.92   2
  11   6   0 22331.9 1499.36   2
   0  -6 -11 20589.8 2150.38   2
   6   0 -11 21108.8 2686.21   2
   0  -6 -11 22999.5 1558.09   1
 -11  -6   1 6114.00 1496.16   1
  -1  -6 -11 1496.13 1287.99   2
   6  -1 -11 5384.42 2135.98   2
  11   2  -6 62355.7 3577.51   2
   6  -2 -11 55906.6 3702.30   2
  -6  -2  11 58935.7 3573.99   1
 -11  -6   2 66570.5 3495.98   1
  -2  -6 -11 63564.0 3141.02   2
   6  -3 -11 18323.3 2617.46   2
   3   6 -11 20404.2 2557.93   2
 -11  -6   3 17427.6 2129.57   1
  -6  -3  11 17016.2 2344.79   1
  -3  -6 -11 20770.5 1996.14   2
  11   3  -6 16643.9 2277.85   2
  11   4  -6 3415.24 1498.16   2
   6  -4 -11 3766.88 1948.29   2
   4   6 -11 8357.04 2184.91   2
 -11  -6   4 7112.60 1969.35   1
  -6  -4  11 4128.10 1846.94   1
  11   5  -6 6611.13 1664.05   2
   6  -5 -11 7807.15 2243.41   2
  -6  -5  11 7564.64 2046.14   1
   5   6 -11 11994.5 2365.06   2
 -11  -6   5 6381.94 1818.58   1
   6  -6 -11 14724.8 2367.99   2
   6   6 -11 17854.7 2460.41   2
 -11  -6   6 16882.5 2364.09   1
  -6  -6  11 18644.4 2561.71   1
  11   6  -6 17829.8 2103.77   2
  -6  -7  11 19366.6 2483.86   1
   6  -7 -11 15521.1 2451.76   2
 -11  -6   7 16333.8 2668.62   1
   7   6 -11 18687.7 2633.87   2
  11   7  -6 13601.8 1853.33   2
   5  -7 -11 6315.29 1920.97   2
 -11  -5   7 6677.03 2038.86   1
   7   5 -11 5760.63 1947.11   2
  -5  -7  11 8708.59 2088.96   1
  11   7  -5 7238.99 1506.02   2
   4  -7 -11 15548.4 2405.07   2
  -4  -7  11 12402.6 2261.82   1
   7   4 -11 11188.9 2068.02   2
  11   7  -4 13674.0 1709.20   2
   3  -7 -11 5125.96 1920.06   2
   7   3 -11 796.008 2065.09   2
  11   7  -3 3656.38 1071.53   2
  11   7  -2 6737.44 1158.99   2
   7   2 -11 9860.56 2396.45   2
   2  -7 -11 5333.27 1679.36   2
   1  -7 -11 42655.4 3046.48   2
   7   1 -11 34082.8 3165.85   2
  11   7  -1 40700.8 1943.79   2
 -11  -7  -1 39294.5 2579.54   1
   0  -7 -11 64469.0 3348.01   2
  11   7   0 62757.6 2156.33   2
   7   0 -11 64003.9 4073.52   2
   0 -11  -7 61480.6 2794.12   2
 -11  -7   0 69254.6 3375.68   1
  -1  -7 -11 38753.0 2628.09   2
  11   7   1 40142.5 1523.91   2
   7  -1 -11 38585.0 3406.25   2
  11   1  -7 39066.3 3183.12   2
 -11  -7   1 44527.0 2894.05   1
   7  -2 -11 5927.02 1878.86   2
  11   2  -7 3483.80 1519.37   2
  -2  -7 -11 8568.92 1566.66   2
 -11  -7   2 7595.52 1878.31   1
   7  -3 -11 809.807 1957.45   2
  11   3  -7 3415.20 1551.52   2
  -3  -7 -11 5755.11 1453.15   2
  -7  -3  11 3338.94 1719.07   1
 -11  -7   3 5410.57 1867.51   1
  11   4  -7 10118.8 2099.23   2
   7  -4 -11 8330.93 2310.08   2
   4   7 -11 13238.4 2410.02   2
  -7  -4  11 4471.94 1964.52   1
 -11  -7   4 12518.4 2199.94   1
   7  -5 -11 6623.53 1950.61   2
 -11  -7   5 7716.01 2050.94   1
  11   5  -7 9594.66 1897.37   2
  -7  -5  11 8127.38 2125.61   1
  -7  -6  11 19174.1 2710.43   1
   7  -6 -11 16262.3 2646.96   2
   6   7 -11 22810.8 2632.96   2
 -11  -7   6 24720.6 2870.46   1
  11   6  -7 21966.6 2393.91   2
   7   7 -11 18921.6 2749.40   2
  -7  -7  11 16151.0 2419.11   1
 -11  -7   7 13749.5 2560.56   1
  11   7  -7 12656.2 1834.48   2
  -8 -11   7 19771.6 2763.86   1
   7  -8 -11 15446.6 2626.98   2
   8   7 -11 19858.5 2763.97   2
  11   8  -7 15886.7 2060.21   2
 -11  -7   8 15552.8 2598.42   1
  -7  -8  11 18655.6 2712.89   1
   6  -8 -11 17416.5 2835.11   2
 -11  -6   8 17304.6 2579.79   1
  -6  -8  11 20860.0 2776.17   1
   8   6 -11 20395.0 2816.49   2
  11   8  -6 18857.9 2027.57   2
   5  -8 -11 900.413 1887.52   2
 -11  -5   8 5462.56 2226.36   1
  11   8  -5 4904.57 1309.26   2
   8   5 -11 1124.03 1981.21   2
  -5  -8  11 3278.28 1925.69   1
   4  -8 -11 3977.53 1849.85   2
  11   8  -4 5490.09 1260.82   2
   8   4 -11 2590.04 1703.83   2
  11   8  -3 22967.0 1700.68   2
   3  -8 -11 19824.7 2501.18   2
   8   3 -11 21215.3 2775.17   2
  11   8  -2 35135.8 1859.15   2
   8   2 -11 38527.0 3400.77   2
   2  -8 -11 34842.2 2888.27   2
 -11  -8  -2 37439.8 2480.45   1
   1  -8 -11 59907.7 3499.08   2
 -11  -8  -1 63160.0 3166.59   1
   8   1 -11 61841.4 4141.36   2
   0  -8 -11 38821.1 2831.14   2
   8   0 -11 42014.4 3666.95   2
   0 -11  -8 36700.2 2292.16   2
  11   0  -8 37983.8 3288.62   2
 -11  -8   0 39623.9 2806.70   1
   8  -1 -11 56467.4 3960.76   2
  11   1  -8 53072.8 3720.04   2
   1 -11  -8 54547.2 2947.55   2
  -1  -8 -11 58689.0 3136.03   2
 -11  -8   1 60258.9 3372.48   1
  -2  -8 -11 36136.2 2448.12   2
   8  -2 -11 32230.6 3160.62   2
  11   2  -8 33128.3 3063.75   2
 -11  -8   2 34851.0 2803.59   1
  11   3  -8 21209.0 2524.75   2
   8  -3 -11 16264.8 2448.08   2
  -8  -3  11 16426.8 2461.54   1
 -11  -8   3 22365.5 2464.77   1
   8  -4 -11 5260.25 2044.98   2
  -8  -4  11 4191.17 2007.40   1
 -11  -8   4 4269.53 1863.70   1
  11   4  -8 5149.95 1828.33   2
   8  -5 -11 359.996 2156.18   2
   5   8 -11 8580.28 2225.46   2
  -8  -5  11 3233.34 2016.07   1
  11   5  -8 4886.19 1998.31   2
 -11  -8   5 5826.88 2043.70   1
   8  -6 -11 16127.4 2599.40   2
  11   6  -8 16965.6 2323.80   2
 -11  -8   6 18132.6 2516.48   1
   6   8 -11 24048.2 2815.81   2
  -8  -6  11 16366.6 2601.76   1
  -8  -7  11 12254.5 2275.58   1
   8  -7 -11 12385.8 2619.98   2
   7   8 -11 18853.0 2728.73   2
  11   7  -8 12589.3 2115.74   2
 -11  -8   7 16658.9 2661.07   1
   8  -8 -11 11093.9 2822.95   2
  -8 -11   8 8323.88 2461.77   1
  -8  -8  11 9068.42 2380.15   1
   8   8 -11 13538.6 2554.29   2
  11   8  -8 9047.55 1839.88   2
 -11  -8   8 8620.31 2241.94   1
  -9 -11   8 9769.19 2347.28   1
   9   8 -11 10154.5 2320.01   2
  11   9  -8 10483.2 1935.63   2
  -8  -9  11 7006.28 2157.81   1
 -11  -8   9 6979.73 2256.28   1
  -7  -9  11 6275.05 2001.15   1
   7  -9 -11 6998.29 2385.19   2
  11   9  -7 6973.20 1688.97   2
   9   7 -11 5143.05 2167.21   2
 -11  -7   9 4566.01 2029.06   1
  -9 -11   7 9593.98 2408.31   1
  -9 -11   6 17245.4 2672.17   1
  -6  -9  11 16646.3 2648.68   1
   6  -9 -11 14489.6 2674.73   2
 -11  -6   9 13227.8 2603.98   1
  11   9  -6 14989.8 1897.55   2
   9   6 -11 13104.6 2445.02   2
   5  -9 -11 4492.11 2047.76   2
 -11  -5   9 3620.59 1847.75   1
  -5  -9  11 6406.56 2147.60   1
  -9 -11   5 5688.04 1890.85   1
   9   5 -11 5464.36 1833.38   2
   4  -9 -11 1519.13 1643.16   2
   9   4 -11-1740.31 2397.37   2
  -9 -11   4 3380.72 2015.99   1
   3  -9 -11 11098.8 2195.00   2
 -11  -9  -3 14105.6 1689.23   1
  -9 -11   3 10429.2 2098.95   1
   9   3 -11 11812.5 2373.86   2
   2  -9 -11 6259.71 1859.92   2
  11  -2  -9-208.929 1993.66   2
 -11  -9  -2 7539.04 1601.04   1
  -9 -11   2 4540.75 1815.39   1
   9   2 -11 6243.83 2261.56   2
  -9 -11   1 7922.94 1889.89   1
  11  -1  -9 6376.31 2305.78   2
 -11  -9  -1 8109.14 1658.36   1
   1  -9 -11 7747.33 1843.43   2
   9   1 -11 8755.93 2367.12   2
   0  -9 -11 34600.6 2715.23   2
  -9 -11   0 37601.7 2810.60   1
   9   0 -11 40524.5 3594.11   2
  11   0  -9 36564.4 3379.16   2
 -11  -9   0 37968.7 2771.26   1
   9  -1 -11 6492.77 2313.96   2
  11   1  -9 6711.56 2097.85   2
   1 -11  -9 5991.95 1486.43   2
  -9 -11  -1 7528.77 1633.88   1
 -11  -9   1 5816.16 1738.12   1
  -1  -9 -11 3860.20 1320.45   2
 -11  -9   2 5615.72 1830.51   1
  11   2  -9 5112.20 2134.86   2
   9  -2 -11 5368.44 1990.65   2
   2 -11  -9 4101.27 1480.20   2
  -9 -11  -2 4432.92 1361.34   1
  11   3  -9 13335.2 2324.12   2
 -11  -9   3 10473.1 2082.13   1
   9  -3 -11 8386.89 2213.55   2
  -9 -11  -3 11519.4 1576.12   1
 -11  -9   4 5328.53 1906.98   1
  -9 -11  -4 3431.34 1078.19   1
   9  -4 -11 2953.10 1887.00   2
  -9  -4  11 2680.34 1712.28   1
  11   4  -9 6045.50 2133.37   2
 -11  -9   5 6458.70 2202.28   1
   9  -5 -11 3814.41 2080.74   2
  -9  -5  11 5211.45 1830.28   1
  11   5  -9 9008.00 2317.51   2
 -11  -9   6 13598.9 2395.43   1
   9  -6 -11 12907.2 2574.18   2
  -9  -6  11 12114.7 2489.12   1
  11   6  -9 12234.7 1981.58   2
 -11  -9   7 5450.28 2195.49   1
  -7 -11   9 11544.0 2610.39   1
  -9  -7  11 9712.05 2291.14   1
   7   9 -11 12283.2 2467.42   2
   9  -7 -11 8866.55 2683.51   2
  11   7  -9 5379.73 1894.03   2
  -9  -8  11 12291.5 2472.18   1
  -8 -11   9 11522.8 2569.29   1
   8   9 -11 16382.9 2656.27   2
  11   8  -9 11218.2 2214.43   2
 -11  -9   8 9302.41 2162.02   1
  -9 -11   9 28254.1 3314.59   1
  -9  -9  11 25269.7 3050.75   1
 -11  -9   9 26288.8 3115.17   1
  11   9  -9 26742.1 2788.20   2
   9   9 -11 28673.4 3106.14   2
  10   9 -11 5642.34 2151.50   2
  10   8 -11 9999.39 2275.31   2
 -10 -11   8 10787.1 2739.04   1
   7 -10 -11 7898.21 2779.05   2
 -11  -7  10 566.351 2012.03   1
  10   7 -11 3417.44 1931.43   2
  -7 -10  11 2799.42 2120.20   1
 -10 -11   7 5711.78 2458.61   1
  -6 -10  11 7520.68 2239.62   1
 -10 -11   6 11811.7 2577.66   1
   6 -10 -11 10514.5 2499.63   2
 -11  -6  10 7634.87 2331.15   1
  10   6 -11 7673.03 2145.31   2
 -10 -11   5 12013.2 2212.17   1
 -11  -5  10 13682.2 2619.49   1
   5 -10 -11 14482.4 2655.51   2
  10   5 -11 5597.22 2069.03   2
   4 -10 -11-645.519 1907.40   2
  10   4 -11-2828.61 2090.56   2
   3 -10 -11 6006.96 1983.70   2
  11  -3 -10 2908.20 2209.26   2
 -10 -11   3 8044.95 1963.99   1
  10   3 -11 11215.6 2704.29   2
   2 -10 -11 21298.9 2490.98   2
  11  -2 -10 18874.6 2812.44   2
 -10 -11   2 22410.5 2606.08   1
 -11 -10  -2 24486.5 2280.32   1
  10   2 -11 22136.1 2979.12   2
  10   1 -11 13834.7 2831.29   2
 -11 -10  -1 10042.6 1718.82   1
  11  -1 -10 7993.35 2071.37   2
 -10 -11   1 10735.1 2031.41   1
   1 -10 -11 10989.2 1957.99   2
  10   0 -11 8493.90 2546.79   2
  11   0 -10 4214.20 2222.95   2
 -11 -10   0 5817.02 1708.11   1
 -10 -11   0 5070.54 1623.50   1
 -10 -11  -1 8546.91 1661.78   1
  11   1 -10 9785.58 2616.81   2
  10  -1 -11 9734.35 2418.56   2
 -11 -10   1 10512.8 1965.17   1
  11   2 -10 30605.8 3407.51   2
   2 -11 -10 26055.7 2483.85   2
  10  -2 -11 24738.5 3112.43   2
 -11 -10   2 27474.4 2789.07   1
 -10 -11  -2 27822.0 2318.56   1
  10  -3 -11 4855.20 2100.56   2
   3 -11 -10 3516.63 1674.90   2
 -11 -10   3 7419.57 2050.79   1
 -10 -11  -3 5076.80 1411.43   1
  11   3 -10 7118.05 2314.60   2
  10  -4 -11 3162.04 1895.43   2
   4 -11 -10 290.855 1764.15   2
 -11 -10   4 2449.10 1972.93   1
  11   4 -10 3349.64 2090.73   2
 -11 -10   5 13578.0 2610.86   1
  10  -5 -11 6332.91 2382.05   2
 -10  -5  11 9448.86 2330.09   1
  11   5 -10 6836.34 1957.75   2
 -11 -10   6 10884.4 2316.41   1
  10  -6 -11 6617.18 2302.73   2
 -10  -6  11 6669.01 2390.11   1
  11   6 -10 8656.24 1990.84   2
  -7 -11  10 1855.71 2051.19   1
 -11 -10   7 3753.74 2328.76   1
  11   7 -10 4008.22 1784.52   2
 -10  -7  11 3344.57 1920.65   1
 -11 -10   8 8708.01 2658.37   1
  11   8 -10 9558.55 2330.92   2
   9  10 -11 6109.11 2151.24   2
  11   9 -10 5904.70 2092.20   2
  10  10 -11 5616.85 2100.22   2
  11   0 -11 1480.77 2234.74   2
 -11 -11   0-203.099 1460.70   1
  11   1 -11 6509.33 2581.64   2
  11  -1 -11 6177.21 2463.56   2
 -11 -11  -1 6495.07 1731.00   1
 -11 -11   1 5884.36 1926.70   1
 -11 -11  -2 5693.52 1483.32   1
  11  -2 -11 3868.49 2064.55   2
 -11 -11   2 5436.90 1937.06   1
  11   2 -11 7084.48 2522.17   2
   3 -11 -11 1673.20 1689.87   2
  11  -3 -11-820.538 2166.24   2
 -11 -11   3 3560.68 2048.73   1
  11   3 -11 2883.42 2264.70   2
   4 -11 -11 4136.64 1773.28   2
  11  -4 -11 4094.22 2424.28   2
 -11 -11   4 4479.19 2157.68   1
  11   4 -11 9130.48 2636.89   2
   5 -11 -11 5187.59 2277.81   2
  11  -5 -11 2689.46 2408.02   2
 -11 -11   5 3636.43 1918.78   1
  11   5 -11-707.298 2270.21   2
 -11  -6  11-3245.07 2203.72   1
   6 -11 -11 1250.77 2240.08   2
  11  -6 -11 2691.11 2605.40   2
  -6 -11  11-794.904 1821.70   1
 -11 -11   6-1036.52 2250.89   1
  11   6 -11-896.129 2112.28   2
 -11 -11   7 10776.5 2451.21   1
  11   7 -11 5743.13 2179.83   2
  11   8 -11 7083.26 2216.66   2
  11   9 -11 2336.17 1910.09   2
   0   0  12 59829.5 2630.24   1
   0   0 -12 64495.7 3574.54   2
  -1   0  12 408.498 1066.60   1
   1   0  12 2028.40 950.923   1
  -1   0 -12 2913.93 1598.54   2
   0   1 -12 4616.11 1571.87   2
   0  -1 -12 1711.29 1373.17   2
   1   0 -12 1733.86 1502.34   2
   0  -1  12 1882.98 1071.28   1
   1  -1 -12 121532. 4939.67   2
  -1   1 -12 126792. 4822.70   2
  -1  -1  12 131666. 4191.84   1
   1   1 -12 122147. 4870.35   2
   1  -1  12 127630. 3786.23   1
  -1  -1 -12 122193. 4692.29   2
   2   1 -12 47340.1 3285.62   2
   1  -2 -12 48168.0 3248.07   2
  -2  -1 -12 53196.1 3178.21   2
  -1  -2  12 47407.6 2666.44   1
   2  -1  12 48919.7 2298.76   1
   0  -2 -12 39150.9 2946.74   2
   2   0 -12 38088.0 3018.65   2
   2   0  12 39321.9 1941.92   1
   0  -2  12 36930.5 2356.16   1
   0   2 -12 38339.3 2997.69   2
   2  -1 -12 41109.5 3082.43   2
  -2  -1  12 43825.5 2680.59   1
   1  -2  12 41467.6 2365.46   1
   1   2 -12 41056.4 3095.62   2
  -1  -2 -12 45213.5 3002.90   2
   2  -2  12 84795.0 3087.25   1
  -2  -2  12 85563.0 3656.32   1
  -2  -2 -12 79956.0 3756.40   2
   2  -2 -12 77050.6 4069.62   2
   2   2 -12 80181.1 4052.58   2
   3   2 -12 52537.7 3593.44   2
   2  -3 -12 50597.8 3307.86   2
   3  -2  12 55139.6 2439.78   1
  -2  -3  12 52347.9 3044.16   1
   3  -1  12 10892.8 1226.32   1
   3   1 -12 7213.25 2046.05   2
   1  -3 -12 9178.54 1840.30   2
  -1  -3  12 11261.1 1702.73   1
   0   3 -12 2160.43 1828.90   2
   0  -3  12 486.242 1131.09   1
   3   0  12 1475.96 782.425   1
   0  -3 -12 1374.51 1529.52   2
   3   0 -12-272.372 1750.14   2
  -3  -1  12 7529.33 1588.54   1
   1   3 -12 9987.10 2127.63   2
  -1  -3 -12 6400.64 1636.30   2
   1  -3  12 7026.00 1362.95   1
   3  -1 -12 4483.19 1599.11   2
   3  -2 -12 47000.6 3321.69   2
  -3  -2  12 50529.1 2986.74   1
  -2  -3 -12 45991.2 2993.32   2
   2   3 -12 46816.3 3234.22   2
  -3  -3  12 5832.02 1518.30   1
   3   3 -12 4174.22 2006.03   2
   3  -3 -12 6590.77 2123.44   2
   4   3 -12 11694.6 2302.49   2
  -3  -4  12 12323.4 1963.64   1
   3  -4 -12 15948.5 2432.41   2
  -2  -4  12 5096.50 1516.58   1
   4   2 -12 2347.63 1782.68   2
   2  -4 -12 2298.12 1594.66   2
   4   1 -12-2143.50 2066.64   2
   4  -1  12 527.352 735.193   1
   1  -4 -12 101.058 1526.47   2
  -1  -4  12 1415.23 1321.18   1
   0  -4 -12-1016.63 1647.59   2
   4   0 -12-2854.07 2212.05   2
   0  -4  12 711.141 1261.85   1
  -4  -1  12 918.586 1349.48   1
   1   4 -12 4356.62 1974.39   2
  -1  -4 -12 824.232 1398.15   2
   4  -1 -12 819.090 1639.10   2
   2   4 -12 5846.01 1785.22   2
  -2  -4 -12 2002.80 1419.15   2
  -4  -2  12 3023.24 1537.13   1
   4  -2 -12 4309.29 2014.07   2
  -3  -4 -12 17531.1 2088.78   2
   3   4 -12 13425.8 2252.03   2
   4  -3 -12 15895.9 2415.61   2
  -4  -3  12 15777.5 2090.43   1
   4  -4 -12 50316.4 3690.07   2
  12   4  -4 51483.7 3034.63   2
  -4  -4  12 51086.8 3226.79   1
   4   4 -12 52492.1 3592.81   2
  12   5  -4 14138.3 1839.65   2
   5   4 -12 12023.5 2225.33   2
  -4  -5  12 8502.87 1945.08   1
   4  -5 -12 7972.52 2180.04   2
   5   3 -12 37144.5 3202.30   2
   3  -5 -12 37466.7 3205.00   2
  12   5  -3 41818.9 2611.86   2
  -3  -5  12 38575.9 2965.70   1
  -2  -5  12 6226.52 1755.59   1
  12   5  -2 5383.15 1273.72   2
   5   2 -12 5579.03 1970.24   2
   2  -5 -12 6109.35 1857.22   2
   5   1 -12 62641.3 3877.94   2
   1  -5 -12 65427.0 3722.70   2
  -1  -5  12 64103.7 3366.82   1
   0  -5 -12-867.873 1596.09   2
   5   0 -12-207.326 1645.93   2
  -1  -5 -12 63784.7 3433.97   2
   5  -1 -12 64263.8 4092.35   2
   2   5 -12 9527.56 2089.66   2
  -5  -2  12 7579.98 1855.17   1
  -2  -5 -12 7149.06 1591.52   2
   5  -2 -12 8356.37 2216.57   2
   5  -3 -12 35542.9 3319.04   2
  12   3  -5 33541.0 2782.62   2
  -5  -3  12 32210.1 2806.24   1
  -3  -5 -12 38192.9 2679.07   2
   3   5 -12 37279.6 3090.14   2
   5  -4 -12 13780.7 2560.78   2
  -5  -4  12 15117.8 2258.65   1
  12   4  -5 13340.6 1949.37   2
   4   5 -12 14923.3 2295.71   2
   5  -5 -12 12336.3 2508.20   2
  12   5  -5 10786.3 1772.87   2
  -5  -5  12 11496.4 2283.70   1
   5   5 -12 14304.0 2559.64   2
   5  -6 -12 10783.0 2301.89   2
   6   5 -12 10137.9 2156.71   2
  -5  -6  12 11139.0 2247.31   1
  12   6  -5 10656.8 1860.03   2
  12   6  -4 3277.99 1302.16   2
  -4  -6  12 3523.05 1875.45   1
   4  -6 -12 2218.53 1903.71   2
   6   4 -12-723.496 2081.54   2
  12   6  -3 10792.1 1620.20   2
  -3  -6  12 11705.1 2120.27   1
   6   3 -12 7224.25 1914.43   2
   3  -6 -12 9352.35 2140.41   2
  12   6  -2 26017.7 1941.14   2
  -2  -6  12 22570.5 2399.79   1
   6   2 -12 24060.8 2788.41   2
   2  -6 -12 23551.3 2630.11   2
  12   6  -1 21387.3 1679.71   2
   1  -6 -12 21403.6 2363.36   2
   6   1 -12 17991.9 2498.29   2
   0  -6 -12 86271.9 4114.99   2
   6   0 -12 92577.7 4878.38   2
  12   6   0 92667.0 3051.84   2
  -1  -6 -12 20360.5 2149.25   2
   6  -1 -12 24359.5 2900.78   2
  -6  -2  12 22600.9 2507.66   1
  12   2  -6 21589.5 2506.32   2
   6  -2 -12 25613.2 3024.68   2
  -2  -6 -12 27094.6 2436.91   2
   6  -3 -12 12269.2 2474.19   2
 -12  -6   3 9240.09 1884.96   1
  12   3  -6 9145.41 1887.89   2
   3   6 -12 16057.7 2602.32   2
  -3  -6 -12 13935.9 1869.98   2
  -6  -3  12 11099.2 2085.40   1
   6  -4 -12 744.480 1853.37   2
  12   4  -6 539.651 1553.81   2
 -12  -6   4 704.377 1526.50   1
   4   6 -12 4290.92 2147.03   2
  -6  -4  12-2568.47 2081.16   1
  12   5  -6 15819.9 2193.04   2
  -6  -5  12 14150.4 2290.28   1
   6  -5 -12 14509.8 2672.88   2
 -12  -6   5 16047.4 2469.23   1
   5   6 -12 16707.8 2523.96   2
  12   6  -6 165403. 5508.52   2
   6  -6 -12 151573. 6377.97   2
 -12  -6   6 159769. 6189.16   1
  -6  -6  12 151347. 5892.90   1
   6   6 -12 170361. 6300.27   2
   6  -7 -12 21844.0 3013.22   2
 -12  -6   7 19644.6 2778.79   1
   7   6 -12 22745.4 2955.09   2
  -6  -7  12 23441.8 2855.95   1
  12   7  -6 18168.4 2206.19   2
   5  -7 -12 3214.57 2045.36   2
  -5  -7  12 3761.40 1871.67   1
   7   5 -12 5694.90 2238.52   2
  12   7  -5 5128.99 1567.68   2
   4  -7 -12 5281.47 2263.77   2
  -4  -7  12 3554.58 1771.05   1
   7   4 -12-1171.20 2155.07   2
  12   7  -4 981.697 1095.34   2
  12   7  -3 24072.5 1943.12   2
  -3  -7  12 26795.9 2701.69   1
   7   3 -12 21665.6 2691.76   2
   3  -7 -12 23752.6 2822.65   2
   7   2 -12-1137.74 2002.94   2
   2  -7 -12 925.119 1548.15   2
  12   7  -2 1362.90 922.336   2
   1  -7 -12 9242.30 1993.79   2
   7   1 -12 9642.93 2167.80   2
  12   7  -1 8779.47 1170.78   2
   0  -7 -12 6465.93 1660.80   2
   7   0 -12 8816.42 2326.50   2
 -12  -7   1 6559.58 1672.21   1
  12   1  -7 4501.12 1823.78   2
  -1  -7 -12 6823.93 1518.27   2
   7  -1 -12 8887.55 2390.79   2
   7  -2 -12 1714.53 2031.10   2
  12   2  -7 305.990 1804.26   2
 -12  -7   2-3393.43 1684.39   1
  -2  -7 -12 1544.89 1392.73   2
   7  -3 -12 18891.0 2880.91   2
  12   3  -7 19301.7 2500.88   2
  -7  -3  12 16545.3 2507.36   1
 -12  -7   3 22011.1 2525.55   1
  -3  -7 -12 22929.5 2201.27   2
  12   4  -7 1845.78 1598.47   2
   7  -4 -12 893.860 2105.54   2
   4   7 -12 5575.27 1971.34   2
 -12  -7   4 1865.18 1725.08   1
  -7  -4  12 307.754 1742.33   1
   7  -5 -12 609.168 2104.08   2
   5   7 -12 6376.35 2353.31   2
 -12  -7   5 1862.64 1748.55   1
  -7  -5  12 9.18636 1726.09   1
  12   5  -7 4110.49 1921.09   2
  -7  -6  12 23394.7 2822.35   1
   7  -6 -12 22410.7 3011.43   2
 -12  -7   6 22774.1 2770.19   1
  12   6  -7 24793.3 2615.44   2
   6   7 -12 25325.9 2894.16   2
   7  -7 -12-1614.19 2035.72   2
  -7  -7  12-588.528 1984.52   1
 -12  -7   7 167.095 1993.76   1
   7   7 -12 1392.24 2023.54   2
  12   7  -7-2937.55 1809.16   2
   7  -8 -12 2098.82 2020.62   2
 -12  -7   8 2250.44 2260.01   1
   8   7 -12 4537.80 2008.74   2
  -7  -8  12 481.121 2030.70   1
  12   8  -7 59.0365 1576.98   2
  -6  -8  12 23735.2 2963.24   1
   6  -8 -12 16855.5 2931.22   2
 -12  -6   8 23767.5 2940.28   1
   8   6 -12 23114.0 3017.84   2
  12   8  -6 22709.3 2220.66   2
   5  -8 -12 6724.88 2318.76   2
   8   5 -12 7592.26 2195.56   2
  12   8  -5 3546.62 1236.64   2
  -5  -8  12 8584.26 2236.55   1
   4  -8 -12 1787.96 1903.55   2
  -4  -8  12 4253.33 2004.99   1
   8   4 -12 665.635 2277.71   2
   3  -8 -12 13361.0 2445.86   2
   8   3 -12 10478.2 2205.78   2
   8   2 -12 35189.2 3335.07   2
   2  -8 -12 35739.8 3136.59   2
 -12  -8  -1 16617.4 1997.36   1
   1  -8 -12 13632.4 2236.67   2
   8   1 -12 13645.2 2590.39   2
 -12  -8   0 8399.99 1738.08   1
  12   0  -8 1838.13 1963.22   2
   0  -8 -12 4058.80 1459.09   2
   8   0 -12 6812.86 2435.89   2
  12   1  -8 9733.56 2396.48   2
 -12  -8   1 9516.42 1940.61   1
  -1  -8 -12 7398.14 1656.82   2
   8  -1 -12 9458.15 2225.28   2
   8  -2 -12 29471.7 3391.81   2
  12   2  -8 30343.3 3142.83   2
 -12  -8   2 33471.7 2883.20   1
   8  -3 -12 14294.5 2803.54   2
  12   3  -8 13808.8 2345.01   2
 -12  -8   3 13101.0 2190.29   1
  12   4  -8 3263.81 1897.04   2
   8  -4 -12 4184.83 2081.96   2
  -8  -4  12-174.556 2083.44   1
 -12  -8   4 3744.76 1902.49   1
   8  -5 -12 4848.49 2067.35   2
  -8  -5  12 2846.36 2073.52   1
 -12  -8   5 10219.4 2424.95   1
  12   5  -8 8199.67 2164.63   2
  12   6  -8 30338.7 2955.23   2
   8  -6 -12 24938.2 3281.42   2
 -12  -8   6 29047.0 3238.07   1
  -8  -6  12 24517.1 2819.47   1
   6   8 -12 32689.0 3327.27   2
  -8  -7  12 515.887 2059.28   1
   8  -7 -12-1123.05 2421.07   2
 -12  -8   7 2818.17 1842.25   1
  12   7  -8-1576.62 1835.00   2
  12   8  -8 39025.6 3066.54   2
  -8 -12   8 47483.3 3954.17   1
   8  -8 -12 45349.3 4235.64   2
 -12  -8   8 47170.2 3943.79   1
  -8  -8  12 43038.1 3795.61   1
   8   8 -12 47490.8 3828.31   2
   8  -9 -12 1300.40 2349.58   2
   9   8 -12 3609.08 2216.64   2
   7  -9 -12 13275.3 2677.14   2
  -9 -12   7 14654.6 2752.95   1
 -12  -7   9 12702.5 2521.72   1
   9   7 -12 11901.3 2578.27   2
  -7  -9  12 12049.4 2530.56   1
   6  -9 -12 11850.9 2541.22   2
 -12  -6   9 13432.7 2778.63   1
  -6  -9  12 15048.9 2632.52   1
   9   6 -12 16304.2 2946.73   2
  -9 -12   6 16675.4 2822.04   1
   5  -9 -12 21345.0 2854.91   2
  -9 -12   5 28586.5 3135.85   1
  -5  -9  12 22952.4 2808.52   1
   9   5 -12 23198.6 2821.62   2
   4  -9 -12 7885.40 2343.01   2
  -9 -12   4 6186.32 2043.48   1
   9   4 -12 4659.54 2176.59   2
   3  -9 -12 27743.7 3074.74   2
  -9 -12   3 32332.8 3114.29   1
   9   3 -12 24766.5 3105.97   2
   9   2 -12 34688.1 3665.61   2
   2  -9 -12 33787.4 3053.68   2
 -12  -9  -2 31349.3 2441.34   1
  12  -1  -9 6031.62 2053.79   2
 -12  -9  -1 8943.81 1683.36   1
   1  -9 -12 11013.9 2150.52   2
  12   0  -9-2790.72 2355.38   2
 -12  -9   0-401.049 1407.49   1
   0  -9 -12-161.185 1502.63   2
   9   0 -12 576.162 1797.91   2
   9  -1 -12 10580.0 2706.30   2
  12   1  -9 7724.59 2350.06   2
 -12  -9   1 11767.1 2010.60   1
   9  -2 -12 27143.3 3415.89   2
  12   2  -9 29086.6 3195.59   2
  -9 -12  -2 27040.8 2465.39   1
 -12  -9   2 30205.5 2784.65   1
   9  -3 -12 24975.8 3307.49   2
  -9 -12  -3 26692.9 2327.60   1
  12   3  -9 28955.0 3163.08   2
 -12  -9   3 25986.3 2810.12   1
   9  -4 -12 5814.38 2480.54   2
  -9  -4  12 4591.47 2141.96   1
 -12  -9   4 5996.10 2149.61   1
  12   4  -9 9445.98 2379.70   2
   9  -5 -12 16550.4 2646.39   2
  -9  -5  12 19885.6 2883.06   1
 -12  -9   5 23468.8 2991.35   1
   9  -6 -12 9998.54 2780.63   2
  -9  -6  12 13238.0 2567.97   1
 -12  -9   6 15922.5 2769.94   1
  12   6  -9 12734.7 2205.73   2
   9  -7 -12 17894.1 3239.10   2
   7   9 -12 22540.8 2999.92   2
  12   7  -9 14635.6 2306.42   2
 -12  -9   7 14505.7 2562.86   1
  -9  -7  12 12299.0 2654.20   1
   9  -8 -12 3350.60 2741.50   2
   8   9 -12 5202.43 2341.13   2
  12   8  -9 493.585 1678.52   2
 -12  -9   8-779.043 2406.62   1
   9   9 -12 22867.5 2937.89   2
  10   9 -12 2970.17 2330.33   2
   8 -10 -12 19082.0 3175.68   2
  10   8 -12 25732.3 3166.02   2
 -10 -12   7 12177.7 2676.70   1
   7 -10 -12 11708.2 3016.97   2
  10   7 -12 9363.54 2459.69   2
   6 -10 -12 8122.16 2457.91   2
 -10 -12   6 13099.8 2729.05   1
  10   6 -12 7992.82 2242.02   2
  -6 -10  12 8760.94 2378.67   1
   5 -10 -12 21782.3 2893.04   2
 -10 -12   5 26827.3 3097.45   1
  10   5 -12 24088.2 3198.18   2
  -5 -10  12 22116.1 2915.84   1
   4 -10 -12 529.169 1975.91   2
 -10 -12   4 4000.36 1856.02   1
  10   4 -12 510.887 2492.04   2
   3 -10 -12 1581.44 1873.72   2
  12  -3 -10 384.203 2186.27   2
 -10 -12   3 1358.58 1774.86   1
  10   3 -12 4286.82 1975.17   2
 -10 -12   2 48346.4 3616.73   1
  10   2 -12 47909.0 4060.01   2
   2 -10 -12 42710.0 3364.73   2
  12  -2 -10 37960.5 3702.04   2
 -12 -10  -2 44423.6 2884.62   1
  12  -1 -10-2054.55 2419.96   2
 -12 -10  -1 177.482 1340.63   1
 -10 -12   1 1158.93 1726.33   1
  10   1 -12 1603.28 2368.08   2
  12   0 -10 21433.0 2952.57   2
 -12 -10   0 27268.9 2649.49   1
 -10 -12   0 25146.2 2542.17   1
  10   0 -12 24636.3 3209.69   2
  10  -1 -12 2427.77 2445.61   2
  12   1 -10-4579.13 2514.83   2
 -10 -12  -1 179.887 1434.13   1
 -12 -10   1 617.201 1576.14   1
  12   2 -10 48106.9 4057.79   2
  10  -2 -12 42033.4 4063.46   2
 -12 -10   2 44275.0 3324.52   1
 -10 -12  -2 42619.8 2904.09   1
  10  -3 -12-1459.33 2295.66   2
 -12 -10   3 1593.70 1825.24   1
  12   3 -10 958.699 1990.52   2
  10  -4 -12-118.984 2647.53   2
   4 -12 -10 2809.42 1691.75   2
  12   4 -10 3647.97 2298.16   2
 -12 -10   4 5469.29 2176.59   1
  10  -5 -12 17806.8 2850.48   2
 -10  -5  12 19675.2 2747.47   1
  12   5 -10 23702.2 2882.67   2
 -12 -10   5 23918.8 3089.20   1
  10  -6 -12 9427.54 2917.75   2
 -10  -6  12 4265.78 2356.65   1
  12   6 -10 6272.01 1935.05   2
 -12 -10   6 11902.0 2580.36   1
  12   7 -10 8894.78 2149.18   2
 -12 -10   7 11400.0 2522.42   1
  12   8 -10 18332.8 2839.35   2
  10  10 -12 17452.9 2836.02   2
  11   9 -12 5668.99 2295.47   2
  11   8 -12 2492.59 2287.80   2
   7 -11 -12 2842.39 2421.36   2
  11   7 -12 463.733 2180.96   2
   6 -11 -12 9255.44 2593.89   2
  11   6 -12 9213.10 2365.32   2
 -11 -12   6 8201.46 2303.98   1
   5 -11 -12 6530.97 2215.24   2
  11   5 -12 1762.17 2320.32   2
 -11 -12   5 5102.72 2295.77   1
   4 -11 -12 2168.74 1972.39   2
  12  -4 -11 3443.07 2202.42   2
  11   4 -12-328.022 2180.65   2
 -11 -12   4 3473.06 2100.24   1
  12  -3 -11 1139.25 2407.17   2
 -11 -12   3 2033.34 1830.61   1
  11   3 -12 3755.58 2078.76   2
  12  -2 -11 1158.98 2489.53   2
 -11 -12   2 7560.53 2070.41   1
  11   2 -12 8576.53 2484.72   2
  12  -1 -11 21550.9 3245.76   2
 -11 -12   1 19738.8 2595.40   1
 -12 -11  -1 19736.1 2230.84   1
  11   1 -12 25389.6 3552.93   2
  11   0 -12 2317.08 2344.09   2
  12   0 -11 6474.46 2372.19   2
 -11 -12   0 5691.84 1836.71   1
 -12 -11   0 4494.02 1684.67   1
 -12 -11   1 19104.4 2478.09   1
  12   1 -11 24010.9 3404.26   2
  11  -1 -12 21652.2 3354.45   2
 -11 -12  -1 16795.6 2276.64   1
 -12 -11   2 7886.20 2073.03   1
  11  -2 -12 7373.64 2827.07   2
  12   2 -11 11110.6 2850.66   2
 -12 -11   3 1117.35 1795.27   1
  11  -3 -12-388.826 2455.24   2
  12   3 -11 4094.52 2539.80   2
 -12 -11   4 5965.06 2267.05   1
  11  -4 -12 2361.04 2214.97   2
  12   4 -11 4552.26 2335.92   2
 -12 -11   5 4353.97 2105.08   1
   5 -12 -11 5516.89 2212.97   2
  12   5 -11-1057.77 2379.00   2
 -12 -11   6 10645.2 2466.17   1
   6 -12 -11 16147.4 2968.67   2
  12   6 -11 10884.3 2424.13   2
  12   7 -11 483.731 2024.58   2
  12   8 -11-43.5509 1867.91   2
  12   0 -12 28586.3 3549.06   2
 -12 -12   0 27658.8 2770.10   1
 -12 -12   1 3857.58 1819.60   1
  12   1 -12 4332.28 2715.91   2
 -12 -12   2 7799.66 2260.44   1
  12   2 -12 10812.3 2962.44   2
 -12 -12   3 4148.41 1986.47   1
  12   3 -12 5843.30 2444.80   2
 -12 -12   4 27948.6 3133.28   1
  12   4 -12 24616.6 3245.29   2
 -12 -12   5 7116.68 2387.49   1
  12   5 -12 4634.70 2476.05   2
   6 -12 -12 1983.53 2242.61   2
  12   6 -12 666.587 2046.11   2
   0   0 -13 629.074 1469.81   2
  -1   0 -13 15402.6 2278.74   2
   0   1 -13 18979.8 2534.73   2
   0  -1 -13 19373.0 2433.92   2
   1   0 -13 18544.9 2410.20   2
   0  -1  13 16674.9 1738.65   1
  -1   1 -13 8299.36 2111.53   2
  -1  -1 -13 7974.80 1865.23   2
   1   1 -13 11154.8 2240.73   2
  -1  -1  13 7225.59 1504.02   1
   1  -1 -13 8639.41 2023.60   2
   1  -1  13 7716.68 1394.29   1
  -2  -1 -13 13553.6 2327.39   2
   2   1 -13 8848.94 1998.36   2
   1  -2 -13 7340.42 2055.12   2
   2  -1  13 7723.92 1262.13   1
  -1  -2  13 10848.0 1734.44   1
   2   0 -13 54347.9 3730.49   2
   0  -2  13 51529.3 2808.68   1
   0   2 -13 53903.0 3571.93   2
   0  -2 -13 52444.7 3420.30   2
   1  -2  13 7498.70 1385.98   1
  -2  -1  13 8853.11 1662.48   1
   1   2 -13 9282.03 2071.46   2
  -1  -2 -13 9683.02 1950.11   2
   2  -1 -13 8377.68 1971.30   2
   2  -2 -13 37774.6 3107.63   2
  -2  -2  13 42813.2 2832.01   1
   2  -2  13 43908.6 2394.04   1
  -2  -2 -13 41563.0 3024.51   2
   2   2 -13 40805.7 3353.64   2
   3   2 -13 24659.2 2927.87   2
   2  -3 -13 20462.3 2517.86   2
  -2  -3  13 23000.3 2341.35   1
   3  -2  13 25757.9 1822.54   1
  -1  -3  13 4655.85 1540.03   1
   3   1 -13 4214.10 1874.24   2
   1  -3 -13 705.170 1796.18   2
   0  -3 -13 28553.4 2783.12   2
   3   0 -13 28089.5 2933.51   2
   0  -3  13 30026.5 2385.08   1
   1  -3  13 3598.88 1294.48   1
  -3  -1  13 3313.39 1426.18   1
   1   3 -13 6773.58 2048.32   2
  -1  -3 -13 4876.39 1844.73   2
   3  -1 -13 2418.73 1779.50   2
   2  -3  13 20086.1 1920.66   1
   2   3 -13 22502.2 2783.25   2
  -2  -3 -13 21820.3 2419.78   2
  -3  -2  13 18486.4 2171.46   1
   3  -2 -13 17321.4 2596.22   2
   3  -3 -13 40549.0 3364.38   2
   3  -3  13 45811.6 2489.62   1
  -3  -3  13 44161.8 3074.51   1
   3   3 -13 45367.0 3558.61   2
   3  -4 -13 46604.7 3633.43   2
  -3  -4  13 45587.1 3161.48   1
   4   3 -13 48555.2 3655.15   2
   4   2 -13-76.5964 1965.66   2
  -2  -4  13 1414.72 1435.55   1
   2  -4 -13 40.3323 1688.73   2
  -1  -4  13 10537.8 1822.74   1
   4   1 -13 6769.60 1979.71   2
   1  -4 -13 7743.38 1844.03   2
   0  -4 -13 21.8400 1517.80   2
   4   0 -13-471.004 1913.58   2
   0  -4  13-219.761 1335.07   1
   1  -4  13 11792.9 1782.90   1
   1   4 -13 13388.5 2494.87   2
  -1  -4 -13 9639.61 1951.16   2
   4  -1 -13 9549.39 2157.00   2
   2   4 -13 4329.82 2115.17   2
  -2  -4 -13 4018.50 1721.87   2
  -4  -2  13-279.007 1503.81   1
   4  -2 -13-900.151 2141.64   2
   4  -3 -13 53975.6 4025.18   2
  -4  -3  13 46760.6 3234.93   1
   3   4 -13 54439.0 3812.34   2
  -4  -4  13 23561.4 2587.31   1
  13   4  -4 23904.8 2438.89   2
   4   4 -13 27874.0 3083.04   2
   4  -4 -13 26788.3 3165.20   2
  13   5  -4 15556.5 2072.90   2
  -4  -5  13 16121.6 2273.36   1
   5   4 -13 17847.0 2727.46   2
   4  -5 -13 15414.2 2524.52   2
   3  -5 -13 31823.6 3131.33   2
  13   5  -3 32852.3 2445.05   2
   5   3 -13 30274.2 3111.01   2
  -3  -5  13 30001.8 2701.27   1
  -2  -5  13 9776.35 1951.47   1
  13   5  -2 8350.16 1505.43   2
   5   2 -13 6265.58 2016.61   2
   2  -5 -13 8369.74 2005.97   2
  -1  -5  13 31541.1 2602.31   1
   1  -5 -13 27434.3 2646.48   2
   5   1 -13 26237.8 2900.39   2
   0  -5  13-1698.97 1388.86   1
   0  -5 -13-630.549 1637.45   2
   5   0 -13-5575.35 2458.87   2
   5  -1 -13 28718.5 3089.79   2
  -1  -5 -13 30007.6 2727.99   2
  -5  -2  13 6202.03 1814.75   1
   2   5 -13 10075.3 2305.30   2
  -2  -5 -13 10209.0 1925.91   2
   5  -2 -13 9005.88 2269.54   2
   5  -3 -13 31765.7 3298.25   2
  13   3  -5 28409.3 2803.58   2
  -5  -3  13 31686.8 2948.53   1
  -3  -5 -13 34878.2 2803.49   2
   3   5 -13 34652.3 3291.89   2
  13   4  -5 12346.1 2027.50   2
   4   5 -13 16638.2 2780.08   2
  -5  -4  13 14418.6 2352.85   1
   5  -4 -13 12990.3 2435.89   2
  13   5  -5 10336.2 1915.15   2
  -5  -5  13 10558.9 2214.13   1
   5   5 -13 14224.4 2448.66   2
   5  -5 -13 13647.3 2713.27   2
  -5  -6  13 13485.7 2478.28   1
   6   5 -13 14822.6 2735.64   2
  13   6  -5 12935.6 1958.85   2
   5  -6 -13 12672.2 2547.67   2
  13   6  -4 17621.9 2062.75   2
   6   4 -13 18408.1 2895.67   2
  -4  -6  13 15823.0 2343.49   1
   4  -6 -13 19347.5 2899.73   2
  13   6  -3 2885.04 1315.42   2
  -3  -6  13 2068.21 1593.54   1
   6   3 -13-697.048 2336.66   2
   3  -6 -13 3310.50 1980.19   2
   6   2 -13 46001.4 3788.29   2
   2  -6 -13 45507.3 3447.30   2
  -2  -6  13 46334.6 3193.65   1
  13   6  -2 48611.6 2643.66   2
  -1  -6  13 2750.82 1617.04   1
  13   6  -1 3034.95 1100.72   2
   1  -6 -13-2027.47 1901.03   2
   6   1 -13 647.405 2117.11   2
   0  -6 -13-982.351 1686.40   2
   6   0 -13-1663.46 2300.71   2
  -1  -6 -13 3486.50 1655.70   2
   6  -1 -13 3895.72 2130.39   2
   6  -2 -13 45154.4 3899.00   2
  13   2  -6 39346.2 3316.48   2
  -2  -6 -13 43723.1 3046.58   2
  13   3  -6 1592.31 1728.46   2
   3   6 -13 8026.46 2502.63   2
  -3  -6 -13 5714.40 1863.83   2
  -6  -3  13 3364.36 1889.15   1
   6  -3 -13 4062.00 2284.64   2
  13   4  -6 18020.8 2465.92   2
   4   6 -13 23437.2 2998.96   2
  -6  -4  13 16298.2 2442.02   1
   6  -4 -13 19116.3 2937.30   2
   6  -5 -13 9954.02 2387.93   2
  13   5  -6 10828.4 2009.44   2
   5   6 -13 13237.8 2485.29   2
  -6  -5  13 6151.43 1855.90   1
   6  -6 -13 3216.92 2335.61   2
  -6  -6  13 2681.58 1849.01   1
   6   6 -13 4431.72 2112.04   2
  13   6  -6 4920.54 1783.73   2
   6  -7 -13 10260.4 2672.71   2
  -6  -7  13 10691.9 2262.22   1
   7   6 -13 11746.8 2551.50   2
  13   7  -6 11671.4 1994.53   2
   5  -7 -13 538.205 2159.90   2
   7   5 -13-159.907 2146.85   2
  -5  -7  13-35.2590 1586.20   1
  13   7  -5 1335.54 1445.90   2
  13   7  -4 33037.1 2453.35   2
   7   4 -13 34284.1 3464.32   2
   4  -7 -13 29663.9 3138.20   2
  -4  -7  13 31742.6 3022.66   1
  -3  -7  13 5330.81 1964.94   1
   7   3 -13 4400.65 2128.40   2
   3  -7 -13 6917.51 2100.53   2
  -2  -7  13 639.955 1671.07   1
   7   2 -13-1322.42 2345.38   2
   2  -7 -13 909.770 1964.16   2
   1  -7 -13 19648.2 2454.68   2
   7   1 -13 18921.7 2744.76   2
   0  -7 -13-759.697 1716.30   2
   7   0 -13 2761.96 2141.53   2
  13   1  -7 19277.1 2699.82   2
  -1  -7 -13 24090.3 2427.78   2
   7  -1 -13 24786.7 3154.92   2
  13   2  -7 523.814 1777.68   2
  -2  -7 -13 2188.23 1546.61   2
   7  -2 -13 2867.01 2343.21   2
  13   3  -7 7088.24 2181.34   2
  -7  -3  13 7345.12 1983.72   1
   7  -3 -13 11057.6 2806.61   2
   7  -4 -13 33699.0 3536.10   2
  13   4  -7 33027.3 3117.66   2
  -7  -4  13 30276.2 3124.00   1
   4   7 -13 38999.2 3454.15   2
   7  -5 -13-1702.55 2171.51   2
 -13  -7   5-815.337 1986.12   1
  -7  -5  13-1477.77 2022.67   1
  13   5  -7 1006.58 1615.15   2
   7  -6 -13 10024.5 2570.76   2
 -13  -7   6 8596.08 2382.51   1
   6   7 -13 12756.0 2699.44   2
  13   6  -7 13784.8 2338.63   2
  -7  -6  13 9312.33 2273.98   1
   7  -7 -13 2168.42 2372.87   2
  -7  -7  13 4286.67 2220.86   1
 -13  -7   7 2384.45 2218.05   1
   7   7 -13 7186.15 2309.17   2
  13   7  -7 1462.83 1653.26   2
   7  -8 -13 4668.49 2588.75   2
 -13  -7   8-667.882 2173.52   1
  -7  -8  13 3583.22 2284.61   1
   8   7 -13 3056.72 2410.44   2
   6  -8 -13 1752.89 2262.23   2
   8   6 -13 7650.81 2290.70   2
  -6  -8  13 6883.60 2337.86   1
   5  -8 -13 9843.03 2618.89   2
  -5  -8  13 7718.34 2081.46   1
   8   5 -13 10270.3 2440.62   2
   8   4 -13 9099.99 2478.53   2
   4  -8 -13 13149.6 2632.78   2
  -4  -8  13 16786.5 2522.54   1
   8   3 -13 1609.00 2353.46   2
  -3  -8  13 3364.04 1928.53   1
   3  -8 -13 3909.80 2003.45   2
   8   2 -13-1664.00 2602.03   2
   2  -8 -13 9798.11 2450.07   2
   1  -8 -13-1152.47 1814.39   2
   8   1 -13 2741.93 2108.74   2
   0  -8 -13 50088.7 3347.76   2
   8   0 -13 56950.6 4408.43   2
  13   0  -8 48651.0 3841.38   2
  13   1  -8-569.091 2050.51   2
  -1  -8 -13-379.841 1517.35   2
   8  -1 -13 1715.74 1908.02   2
  13   2  -8 7953.31 2296.20   2
 -13  -8   2 5758.87 1903.71   1
   8  -2 -13 7611.01 2177.87   2
   8  -3 -13 8285.34 2366.94   2
  13   3  -8 3581.87 1965.38   2
 -13  -8   3 5153.99 1933.33   1
  13   4  -8 13852.6 2562.31   2
   8  -4 -13 9183.16 2548.16   2
  -8  -4  13 9865.10 2172.65   1
 -13  -8   4 13783.0 2506.08   1
   8  -5 -13 6532.15 2429.79   2
 -13  -8   5 7111.50 2145.18   1
  -8  -5  13 6385.05 2146.79   1
  13   5  -8 9859.54 2336.43   2
   8  -6 -13 1864.14 2359.86   2
 -13  -8   6 7061.69 2190.45   1
  -8  -6  13 4548.20 2252.81   1
  13   6  -8 9846.06 2221.60   2
   8  -7 -13 1063.69 2229.86   2
 -13  -8   7 962.937 2147.89   1
  13   7  -8-803.661 1914.04   2
  -8  -7  13 243.410 1991.99   1
   8  -8 -13-715.198 2396.26   2
   8   8 -13 4944.37 2179.65   2
   9   8 -13 7675.26 2664.09   2
   7  -9 -13 3735.88 2229.01   2
   9   7 -13 5097.81 2359.51   2
  -6  -9  13 8384.24 2302.17   1
   6  -9 -13 1689.77 2326.34   2
  -9 -13   6 8375.60 2536.40   1
   9   6 -13 9059.47 2668.90   2
   5  -9 -13-1770.93 2273.94   2
   9   5 -13 2256.51 1965.68   2
  -5  -9  13 811.509 1750.01   1
  -9 -13   5 3668.79 2079.97   1
   4  -9 -13 27368.3 3289.84   2
   9   4 -13 29211.3 3256.80   2
  -4  -9  13 27287.3 3010.38   1
   9   3 -13 6967.51 2086.74   2
   3  -9 -13 10082.0 2319.60   2
   9   2 -13-2724.04 2386.17   2
   2  -9 -13 1442.16 1894.44   2
  13  -1  -9 1429.19 2128.09   2
   1  -9 -13 1166.91 1764.16   2
 -13  -9   0 647.962 1445.29   1
  13   0  -9-136.840 2350.02   2
   9   0 -13 1613.64 1955.23   2
  13   1  -9 5239.29 2059.32   2
 -13  -9   1 6797.18 1946.89   1
   9  -1 -13 10692.8 2887.71   2
   9  -2 -13-1026.95 2342.88   2
  13   2  -9 1500.51 2037.71   2
 -13  -9   2-1151.06 1721.38   1
   9  -3 -13 9607.92 2706.62   2
  13   3  -9 13321.3 2777.63   2
 -13  -9   3 9476.11 2178.51   1
   9  -4 -13 22773.2 3110.09   2
 -13  -9   4 25573.2 3003.54   1
  13   4  -9 27675.5 3214.55   2
   9  -5 -13 2727.60 2481.84   2
  -9  -5  13 1006.39 2088.75   1
 -13  -9   5 2249.68 1747.38   1
  13   5  -9 3529.26 2045.37   2
   9  -6 -13 1647.10 2219.93   2
  -9  -6  13 1819.24 2000.41   1
 -13  -9   6 6065.96 2263.70   1
  13   6  -9 849.029 1965.50   2
  13   7  -9-1023.76 2168.16   2
   8   9 -13 12918.4 2802.19   2
   7 -10 -13 2158.04 2454.28   2
   6 -10 -13 1954.40 2056.97   2
  10   6 -13 3907.50 2242.57   2
   5 -10 -13 2012.37 2013.11   2
  10   5 -13-2686.56 2558.59   2
 -10 -13   5 830.967 2105.93   1
   4 -10 -13 6157.57 2241.92   2
 -10 -13   4 6711.43 2207.68   1
  10   4 -13 7049.01 2536.52   2
  -4 -10  13 8019.80 2319.86   1
 -10 -13   3 19314.3 2768.76   1
  13  -3 -10 17363.1 2905.88   2
  10   3 -13 15992.0 3000.97   2
   3 -10 -13 14271.0 2472.57   2
  13  -2 -10 21226.6 3004.17   2
 -10 -13   2 21247.2 2740.05   1
  13  -1 -10-2232.96 2249.04   2
 -13 -10  -1 683.184 1401.72   1
 -10 -13   1 1458.99 1855.35   1
  10   1 -13 2049.67 2172.95   2
 -10 -13   0 4000.89 1753.54   1
  13   0 -10-228.614 2437.53   2
 -13 -10   0 3734.78 1738.28   1
  10   0 -13 4824.22 2511.09   2
  13   1 -10 2310.83 2436.89   2
 -13 -10   1 844.012 1673.39   1
 -10 -13  -1 522.047 1497.55   1
  10  -1 -13 3739.35 2661.13   2
  10  -2 -13 18217.2 3271.41   2
  13   2 -10 20912.5 3151.44   2
 -13 -10   2 22478.7 2717.36   1
  10  -3 -13 11309.6 2894.59   2
 -13 -10   3 17281.6 2599.55   1
  13   3 -10 17706.7 2912.56   2
 -13 -10   4 6127.93 2136.74   1
  13   4 -10 7548.72 2600.96   2
 -13 -10   5 1913.50 2080.48   1
  13   5 -10 7585.32 2550.68   2
 -13 -10   6 4154.61 2281.27   1
  13   6 -10 1244.20 1999.01   2
  13   7 -10-732.458 1978.43   2
   6 -11 -13 17931.2 3089.56   2
   5 -11 -13 6076.76 2315.01   2
 -11 -13   4 3818.72 2026.32   1
 -11 -13   3 337.244 1743.06   1
 -11 -13   2 14234.4 2437.69   1
 -11 -13   1 4954.86 1938.50   1
  13   0 -11-1051.48 2556.20   2
 -13 -11   0 1969.23 1719.95   1
 -11 -13   0 2442.30 1731.06   1
  13   1 -11 3410.16 2422.15   2
 -13 -11   1 4310.22 1870.63   1
 -13 -11   2 15818.3 2549.18   1
  13   2 -11 16976.8 2960.56   2
 -13 -11   3 91.1658 1741.85   1
  13   3 -11 1975.14 2269.30   2
 -13 -11   4 497.589 2004.38   1
  13   4 -11 3161.34 2293.67   2
 -13 -11   5 5868.26 2425.56   1
  13   5 -11 387.639 2499.03   2
  13   6 -11 9421.77 2255.25   2
  13   7 -11 1112.83 1929.78   2
 -12 -13   3 1851.19 2037.61   1
 -12 -13   2 7687.50 2221.30   1
 -12 -13   1 17406.4 2556.76   1
 -13 -12   1 13945.5 2459.23   1
 -13 -12   2 4905.43 2035.57   1
 -13 -12   3 2496.90 2024.26   1
 -13 -13   2 2568.93 2042.47   1
   0   0 -14 2671.02 2002.71   2
   0  -1  14 50592.6 2769.92   1
  -1   0 -14 47472.5 3555.83   2
   0   1 -14 52963.1 3730.22   2
   0  -1 -14 44562.1 3485.83   2
   1   0 -14 47614.6 3547.42   2
  -1  -1  14 2610.31 1440.81   1
  -1  -1 -14 4374.86 2016.16   2
   1   1 -14 3330.49 1989.09   2
   1  -1 -14 2309.11 1739.80   2
   2   1 -14 3392.29 1807.60   2
   1  -2 -14 2354.93 1705.35   2
  -1  -2  14 3349.92 1479.13   1
   0   2 -14 15107.2 2371.38   2
   0  -2 -14 17284.7 2454.02   2
   2   0 -14 13892.4 2552.75   2
   0  -2  14 15423.3 1827.21   1
  -2  -1  14 802.755 1352.61   1
   1   2 -14 2297.67 2004.71   2
  -1  -2 -14 3109.62 1721.77   2
   2  -1 -14-946.937 1983.93   2
   1  -2  14 886.996 1247.17   1
  -2  -2 -14 4232.92 1878.25   2
   2   2 -14 3045.16 2091.73   2
  -2  -2  14 729.292 1416.05   1
   2  -2 -14-834.424 1959.65   2
   3   2 -14 22846.6 3026.60   2
   2  -3 -14 23221.5 2851.79   2
  -2  -3  14 23724.0 2482.51   1
  -1  -3  14 940.527 1366.36   1
   3   1 -14 3103.63 1834.34   2
   1  -3 -14 2065.09 1717.00   2
   0  -3  14 10788.5 1774.94   1
   0  -3 -14 13062.6 2225.09   2
   3   0 -14 11090.8 2537.57   2
   1   3 -14 5266.60 2011.72   2
  -1  -3 -14 4515.78 1938.51   2
   1  -3  14 4744.79 1455.31   1
   3  -1 -14 3997.87 2006.07   2
  -3  -2  14 23748.8 2466.25   1
   3  -2 -14 22839.9 2880.73   2
  -2  -3 -14 26895.3 2755.22   2
   2  -3  14 24561.4 2053.72   1
   2   3 -14 26685.8 2933.10   2
   3   3 -14 1754.31 1796.33   2
   3  -3 -14-1111.39 2313.23   2
  -3  -3  14 641.533 1481.31   1
  -3  -4  14 21373.6 2432.87   1
   4   3 -14 23685.9 2982.45   2
   3  -4 -14 16908.6 2707.79   2
   4   2 -14 29847.5 3333.84   2
   2  -4 -14 29609.9 2977.93   2
  -2  -4  14 33418.8 2816.55   1
   4   1 -14 62866.0 4218.34   2
   1  -4 -14 69294.5 4196.54   2
  -1  -4  14 68198.1 3652.58   1
   4   0 -14 53021.1 3936.03   2
   0  -4  14 50927.4 3067.27   1
   0  -4 -14 52754.6 3622.63   2
   1  -4  14 62247.7 3265.73   1
   4  -1 -14 64282.0 4347.23   2
  -1  -4 -14 61705.2 3786.55   2
   2  -4  14 32300.2 2459.23   1
  -4  -2  14 33005.2 2846.70   1
   4  -2 -14 30253.2 3279.53   2
   2   4 -14 37245.8 3536.75   2
  -2  -4 -14 35740.4 2953.28   2
   3   4 -14 25435.2 3107.31   2
  -4  -3  14 24175.7 2630.52   1
   4  -3 -14 22321.3 2899.33   2
  14   4  -4 3069.71 1710.64   2
   4   4 -14 4934.90 2037.17   2
   4  -4 -14 843.424 2173.61   2
  -4  -4  14 2456.62 1739.40   1
  -4  -5  14 9995.60 2129.87   1
  14   5  -4 10466.6 1894.09   2
   5   4 -14 14204.7 2891.40   2
   4  -5 -14 12342.1 2676.40   2
  14   5  -3 6652.67 1632.40   2
  -3  -5  14 10928.4 2096.09   1
   5   3 -14 10869.3 2545.67   2
   3  -5 -14 5355.19 1884.08   2
  14   5  -2 11600.8 1786.91   2
   5   2 -14 9413.62 2226.32   2
   2  -5 -14 9643.16 2201.01   2
  -2  -5  14 11899.7 2139.32   1
  -1  -5  14 6220.46 1729.73   1
   1  -5 -14 3622.82 1821.01   2
   5   1 -14 2401.00 2110.32   2
   0  -5 -14 33189.0 3093.33   2
   0  -5  14 34596.5 2805.41   1
   5   0 -14 30686.9 3272.02   2
   1  -5  14 6997.59 1669.24   1
  -1  -5 -14 6929.63 2031.29   2
   5  -1 -14 3875.04 1902.84   2
  -2  -5 -14 15739.3 2262.32   2
   5  -2 -14 14225.5 2469.29   2
  14   3  -5 9475.80 1922.38   2
   3   5 -14 18321.8 2931.72   2
  -5  -3  14 12197.5 2308.10   1
   5  -3 -14 11044.3 2479.02   2
  14   4  -5 16614.7 2385.00   2
   4   5 -14 14230.2 2583.40   2
  -5  -4  14 9805.49 2175.63   1
   5  -4 -14 12775.5 2743.08   2
  14   5  -5 262.034 1549.20   2
   5   5 -14 4856.01 2431.22   2
   5  -5 -14 2876.93 2256.56   2
  -5  -5  14-701.791 1924.32   1
  -5  -6  14 10588.7 2262.67   1
   6   5 -14 9990.72 2710.84   2
   5  -6 -14 8760.09 2618.78   2
  14   6  -5 8341.07 1853.57   2
   6   4 -14 42676.5 3871.17   2
   4  -6 -14 36673.3 3651.68   2
  14   6  -4 38925.2 2744.36   2
  -4  -6  14 36364.0 3207.12   1
   6   3 -14 25822.6 3351.41   2
   3  -6 -14 24982.3 3070.19   2
  -3  -6  14 26365.1 2811.19   1
  -2  -6  14 2467.47 1688.41   1
   6   2 -14-415.414 2109.54   2
   2  -6 -14-1331.93 2014.43   2
  -1  -6  14 14621.3 2213.90   1
   1  -6 -14 8763.84 2264.07   2
   6   1 -14 10825.0 2587.34   2
   0  -6 -14 8979.74 2129.22   2
   6   0 -14 4507.94 1963.82   2
   0  -6  14 7613.66 1858.33   1
  -1  -6 -14 16187.7 2379.58   2
   6  -1 -14 12059.5 2496.56   2
  14   2  -6-3798.61 2367.43   2
  -2  -6 -14 1612.00 1686.46   2
   6  -2 -14 2384.34 2383.42   2
  14   3  -6 18373.8 2619.74   2
  -6  -3  14 20469.2 2700.59   1
   6  -3 -14 23688.7 3260.54   2
  -3  -6 -14 25551.6 2654.47   2
   6  -4 -14 33483.7 3563.39   2
  14   4  -6 34370.8 3110.85   2
  -6  -4  14 30384.1 3035.92   1
   4   6 -14 40904.2 3717.25   2
  14   5  -6 11718.6 2228.07   2
   5   6 -14 16377.8 2961.42   2
  -6  -5  14 8930.07 2146.82   1
   6  -5 -14 14741.2 3027.52   2
   6   6 -14 4325.91 2526.95   2
  14   6  -6 4097.41 1881.38   2
   6  -6 -14 692.917 2095.15   2
  -6  -6  14 4326.89 2265.31   1
  -6  -7  14 2267.98 2003.98   1
   6  -7 -14 754.546 2114.23   2
  -5  -7  14 1082.67 1903.77   1
   7   5 -14 1296.97 2356.93   2
   5  -7 -14-862.156 2073.88   2
   7   4 -14 26365.7 3341.36   2
   4  -7 -14 26040.2 3304.85   2
  -4  -7  14 23432.1 2773.55   1
  -3  -7  14 7571.57 2029.48   1
   7   3 -14 12540.6 2779.28   2
   3  -7 -14 12869.8 2706.85   2
  -2  -7  14 8293.28 2157.69   1
   7   2 -14 5903.59 2142.24   2
   2  -7 -14 4455.14 1875.51   2
  -1  -7  14 19088.5 2469.02   1
   1  -7 -14 16633.4 2580.31   2
   7   1 -14 15239.2 2824.24   2
   0  -7 -14 71615.4 4170.26   2
   7   0 -14 66946.5 4569.13   2
  14   1  -7 12262.9 2480.93   2
  -1  -7 -14 17356.5 2337.40   2
   7  -1 -14 14943.5 2868.49   2
  14   2  -7 5014.09 1951.30   2
   7  -2 -14 8209.05 2642.66   2
  14   3  -7 9396.44 2407.69   2
   7  -3 -14 9086.60 2703.59   2
  14   4  -7 24425.1 2912.86   2
  -7  -4  14 22024.0 2952.66   1
   7  -4 -14 23907.8 3369.91   2
   5   7 -14 5610.57 2570.24   2
  -7  -5  14 614.358 2175.98   1
   7  -5 -14 3579.87 2552.44   2
  14   5  -7 62.1684 1778.01   2
   7  -6 -14 4464.20 2587.22   2
  -7  -6  14 4739.07 2005.21   1
  14   6  -7 2296.08 1779.63   2
   7  -7 -14 24646.8 3580.81   2
   7   7 -14 33944.1 3711.91   2
  -7  -7  14 23925.3 3165.53   1
   7  -8 -14 14811.3 3045.32   2
   6  -8 -14-1640.67 2280.23   2
  -6  -8  14 1598.30 2002.47   1
   8   6 -14 2166.16 2418.62   2
   8   5 -14 674.830 2380.46   2
  -5  -8  14 4933.02 2082.03   1
   5  -8 -14 3876.91 2262.72   2
  -4  -8  14 20436.8 2851.21   1
   8   4 -14 21288.8 3205.13   2
   4  -8 -14 22870.8 3216.46   2
  -3  -8  14 20200.4 2556.70   1
   8   3 -14 20366.2 2883.68   2
   3  -8 -14 26947.2 3339.32   2
  -2  -8  14 885.399 1776.64   1
   8   2 -14 225.830 2324.49   2
   2  -8 -14 956.345 1811.93   2
   1  -8 -14 11566.1 2223.92   2
   8   1 -14 7612.32 2582.44   2
  14   0  -8-555.598 2034.24   2
   0  -8 -14-34.3728 1696.48   2
   8   0 -14 781.858 2394.59   2
  14   1  -8 13199.4 2569.75   2
   8  -1 -14 18008.6 2972.56   2
  14   2  -8 451.918 2032.11   2
   8  -2 -14 3776.63 2158.59   2
  14   3  -8 26416.8 3210.46   2
   8  -3 -14 23904.4 3376.56   2
  14   4  -8 22490.7 3006.90   2
  -8  -4  14 20896.4 2974.60   1
   8  -4 -14 21336.6 3486.76   2
   8  -5 -14 1269.26 2057.13   2
  -8  -5  14 1539.08 2088.87   1
  14   5  -8 1140.89 1898.47   2
   6   8 -14 4732.34 2447.50   2
  -8  -6  14-303.513 2087.79   1
  14   6  -8 1669.60 2008.63   2
   6  -9 -14 284.959 2408.45   2
   5  -9 -14 15282.3 2999.21   2
   9   4 -14 21043.5 3062.39   2
  -4  -9  14 21640.5 2895.47   1
   4  -9 -14 20961.6 3116.35   2
  -3  -9  14 4896.15 2073.19   1
   9   3 -14 3130.95 2510.00   2
   3  -9 -14 2163.71 2060.76   2
   9   2 -14 4163.26 2581.65   2
   2  -9 -14 9086.57 2193.64   2
  14  -1  -9 1552.34 2069.70   2
   9   1 -14-1367.87 2613.33   2
  14   0  -9-2978.59 2689.29   2
   9   0 -14 2198.47 2358.26   2
  14   1  -9 3243.27 2041.71   2
   9  -1 -14 4661.93 2670.94   2
  14   2  -9 15327.5 2714.41   2
   9  -2 -14 19386.8 3406.36   2
  14   3  -9 3224.96 2206.75   2
 -14  -9   3 4637.70 2113.21   1
 -14  -9   4 24192.3 2908.04   1
  14   4  -9 27715.0 3411.92   2
 -14  -9   5 16050.3 2773.24   1
  14   5  -9 14819.5 2902.67   2
  14   6  -9 1242.17 1995.58   2
   5 -10 -14 1457.86 2008.79   2
 -10 -14   4 12312.0 2596.34   1
   4 -10 -14 10012.9 2626.99   2
 -10 -14   3 1647.67 2000.16   1
 -10 -14   2 7827.37 2333.20   1
 -10 -14   1 31008.9 3212.54   1
  14   0 -10-6470.25 3011.05   2
 -10 -14   0 1555.86 1733.48   1
  14   1 -10 19899.8 2991.31   2
 -14 -10   1 27066.5 2810.72   1
  14   2 -10 9519.03 2757.67   2
 -14 -10   2 6752.11 2136.44   1
 -14 -10   3 3845.06 2062.91   1
  14   3 -10 3361.62 2414.80   2
 -14 -10   4 10845.7 2396.07   1
  14   4 -10 13656.2 2790.25   2
  14   5 -10 6050.84 2481.09   2
  14   6 -10-4338.37 2583.59   2
 -11 -14   3 1311.59 1891.05   1
 -11 -14   2 12576.6 2464.61   1
 -11 -14   1 4081.97 2044.42   1
 -14 -11   1-11.7115 1604.87   1
 -14 -11   2 16490.0 2558.69   1
 -14 -11   3-25.3911 1938.63   1
 -12 -14   2 20511.9 2894.59   1
 -14 -12   2 15557.9 2504.85   1
   0   0 -15 2659.35 2139.54   2
   0   1 -15 61944.2 4194.29   2
   0  -1 -15 66266.4 4233.16   2
   1   0 -15 64435.3 4227.83   2
  -1  -1 -15 5860.90 2190.34   2
   1   1 -15 6461.00 2140.07   2
   1  -1 -15 4191.73 1964.63   2
   2   1 -15 13417.3 2564.80   2
  -1  -2  15 10194.1 1762.40   1
   1  -2 -15 11788.9 2407.35   2
   0  -2 -15 17072.5 2654.84   2
   2   0 -15 19045.9 2930.07   2
   1   2 -15 12718.8 2460.34   2
  -1  -2 -15 10800.1 2440.91   2
   2  -1 -15 10578.8 2480.73   2
  -2  -2  15 23606.1 2422.24   1
   2   2 -15 25481.0 2992.14   2
   2  -2 -15 24538.8 2970.22   2
   3   2 -15 12880.6 2745.05   2
   2  -3 -15 8981.93 2261.52   2
  -2  -3  15 9725.77 1975.41   1
   3   1 -15 13628.0 2445.18   2
   1  -3 -15 15376.9 2706.38   2
  -1  -3  15 11684.6 1956.83   1
   3   0 -15 38161.3 3577.68   2
   0  -3  15 38835.7 2778.94   1
   0  -3 -15 35618.5 3321.20   2
   1   3 -15 21251.2 3011.43   2
  -1  -3 -15 15865.2 2462.92   2
   3  -1 -15 17621.9 2912.65   2
  -3  -2  15 6700.67 1797.47   1
  -2  -3 -15 12386.6 2407.76   2
   2   3 -15 12003.5 2697.14   2
   3  -2 -15 8039.53 2244.28   2
  -3  -3  15 7344.37 1954.20   1
   3  -3 -15 5232.77 2060.21   2
   4   3 -15 3247.20 2029.03   2
   3  -4 -15-1746.40 2454.55   2
  -3  -4  15 2713.37 1631.44   1
  -2  -4  15 2243.40 1721.69   1
   4   2 -15 1583.16 2131.50   2
   2  -4 -15 2605.53 2148.50   2
  -1  -4  15 1448.98 1555.34   1
   4   1 -15 2986.90 2259.48   2
   1  -4 -15 4139.82 2010.10   2
   0  -4  15 1498.55 1524.44   1
   0  -4 -15 1675.01 1854.00   2
   4   0 -15 839.381 1894.86   2
  -1  -4 -15 6247.51 2141.71   2
   4  -1 -15 4082.97 2134.45   2
   2   4 -15 5867.88 2296.47   2
  -2  -4 -15 5420.63 1963.82   2
   4  -2 -15 1388.03 1887.58   2
   3   4 -15 8410.37 2494.64   2
  -4  -3  15 2937.33 1874.95   1
   4  -3 -15 2058.13 2368.90   2
  15   4  -4-540.879 1710.86   2
   4   4 -15 4697.55 2660.71   2
  -4  -4  15 119.044 1677.41   1
   4  -4 -15-1226.77 2489.68   2
  15   5  -4 2527.01 1596.71   2
   4  -5 -15-1743.29 2542.65   2
  -4  -5  15 154.538 1849.59   1
  -3  -5  15 4188.55 1950.13   1
   5   3 -15 2000.00 2173.36   2
   3  -5 -15 1110.95 2075.38   2
  -2  -5  15 4758.83 1799.57   1
   5   2 -15 3532.10 2259.32   2
   2  -5 -15 4760.22 2158.21   2
   1  -5 -15 2718.74 2050.14   2
   5   1 -15 1320.18 2016.39   2
  -1  -5  15 2566.16 1630.01   1
   0  -5  15 789.191 1628.54   1
   0  -5 -15 1194.59 1896.86   2
   5   0 -15-1244.35 2354.55   2
  -1  -5 -15 2139.11 1797.06   2
   1  -5  15 1734.09 1563.38   1
   5  -1 -15-663.343 2423.86   2
  -2  -5 -15 4325.83 1883.32   2
   5  -2 -15 291.323 2485.27   2
  -5  -3  15-1880.82 2036.01   1
  15   3  -5-1803.69 2151.83   2
   5  -3 -15-1748.19 2413.07   2
  15   4  -5 2771.76 1758.43   2
  -5  -4  15 2539.81 1765.64   1
   5  -4 -15-451.392 2564.83   2
  15   5  -5 1181.70 1600.81   2
   5   5 -15 4683.85 2216.53   2
  -5  -5  15-226.767 1788.85   1
   5  -5 -15 3769.67 2428.68   2
   6   5 -15 24743.5 3192.78   2
   5  -6 -15 17228.7 3157.97   2
  -5  -6  15 14957.1 2452.87   1
  -4  -6  15 11978.1 2280.65   1
   6   4 -15 15234.7 2934.41   2
   4  -6 -15 10432.7 2430.78   2
  -3  -6  15 20351.2 2718.22   1
   6   3 -15 23000.7 3431.02   2
   3  -6 -15 16386.2 2702.02   2
   6   2 -15 5779.94 2134.57   2
   2  -6 -15 8607.15 2333.66   2
  -2  -6  15 11805.4 2211.18   1
  -1  -6  15 1759.19 1728.63   1
   1  -6 -15-1470.01 2122.38   2
   6   1 -15-1039.37 2234.54   2
   0  -6 -15 10749.6 2413.12   2
   6   0 -15 7639.83 2710.48   2
   0  -6  15 13144.9 2260.01   1
  -1  -6 -15 2377.86 1810.51   2
   1  -6  15 1148.53 1602.05   1
  15   2  -6 4818.24 1864.26   2
   6  -2 -15 1263.30 2661.15   2
  15   3  -6 15795.5 2596.32   2
   6  -3 -15 17284.1 3185.86   2
  15   4  -6 13400.4 2504.25   2
   4   6 -15 19059.6 3073.25   2
  -6  -4  15 10698.8 2304.29   1
   6  -4 -15 15637.4 3125.70   2
  15   5  -6 16725.4 2519.47   2
   5   6 -15 23313.3 3103.54   2
  -6  -5  15 15487.5 2596.54   1
   6  -5 -15 20424.9 3331.84   2
  -6  -6  15 8213.18 2406.53   1
   6  -6 -15 11346.1 3093.14   2
   6  -7 -15 8177.18 2921.44   2
  -5  -7  15 544.471 1968.15   1
   5  -7 -15 3818.85 2653.42   2
  -4  -7  15 1279.40 1957.75   1
   4  -7 -15 2789.20 2106.21   2
   7   3 -15 9476.54 2753.81   2
   3  -7 -15 11707.6 2564.15   2
  -3  -7  15 8178.05 2042.67   1
  -2  -7  15-1097.03 1850.58   1
   7   2 -15 2425.61 2371.55   2
   2  -7 -15-351.083 2131.98   2
   1  -7 -15 10284.6 2527.85   2
   7   1 -15 9933.40 2470.89   2
  -1  -7  15 11368.8 2222.32   1
   0  -7  15 29939.1 2909.45   1
   0  -7 -15 30608.7 3157.14   2
   7   0 -15 23538.1 3412.42   2
  15   1  -7 9289.38 2386.58   2
   7  -1 -15 8877.56 2918.40   2
  15   2  -7-2160.44 2188.84   2
   7  -2 -15-4953.63 2783.46   2
  15   3  -7 11806.6 2534.50   2
   7  -3 -15 9930.87 2686.71   2
  15   4  -7 2346.95 2170.87   2
  -7  -4  15-307.950 1991.31   1
   7  -4 -15 103.031 2591.82   2
  15   5  -7 4211.98 2029.75   2
  -7  -5  15 409.188 2170.34   1
   5  -8 -15 4110.11 2578.89   2
  -4  -8  15 1532.12 1842.34   1
   4  -8 -15 1638.76 2218.06   2
  -3  -8  15 2189.95 1998.46   1
   3  -8 -15 737.253 2127.44   2
   2  -8 -15 2166.59 1903.27   2
  -2  -8  15 2014.18 2020.34   1
  -1  -8  15 26600.2 2916.31   1
   1  -8 -15 25556.5 3037.35   2
  15   0  -8 3390.34 2242.03   2
  15   1  -8 17854.1 2898.28   2
  15   2  -8 4184.43 2293.21   2
  15   3  -8-193.592 2111.77   2
  15   4  -8 2396.56 1947.63   2
  15   5  -8 7107.45 2320.39   2
   5  -9 -15 3766.35 2328.61   2
   4  -9 -15-1930.99 2443.65   2
   3  -9 -15 70.3803 2185.13   2
  -2  -9  15 5923.20 2258.50   1
  15   1  -9-57.2828 2188.30   2
  15   2  -9 1744.55 2104.56   2
  15   3  -9 3161.96 2254.27   2
  15   4  -9 1693.50 2294.20   2
  15   5  -9 9219.61 2471.29   2
 -10 -15   2 4567.16 2163.90   1
 -10 -15   1 5344.65 2233.94   1
 -10 -15   0 3825.09 1954.94   1
   0   0 -16 91572.9 4989.96   2
   0   1 -16 4175.51 2185.18   2
   0  -1 -16 5864.41 2450.39   2
   1   0 -16 7872.99 2550.53   2
  -1  -1 -16 13258.2 2589.47   2
   1   1 -16 8402.82 2607.16   2
   1  -1 -16 13621.6 2663.44   2
   2   1 -16 11497.5 2835.32   2
   1  -2 -16 4181.34 2297.94   2
   0  -2 -16 2403.52 2067.11   2
   2   0 -16 2180.59 2246.73   2
   1   2 -16 6384.83 2556.98   2
  -1  -2 -16 6954.18 2382.13   2
   2  -1 -16 2818.58 2017.36   2
   2   2 -16 1136.20 2005.86   2
   2  -2 -16 613.989 1995.40   2
   3   2 -16 14082.0 2868.65   2
  -2  -3  16 11491.1 2143.62   1
   2  -3 -16 13279.2 2760.99   2
   3   1 -16 23306.1 3104.53   2
   1  -3 -16 23469.6 3083.99   2
   0  -3 -16 13433.5 2791.73   2
   3   0 -16 12409.5 2517.94   2
  -1  -3 -16 25228.9 3021.87   2
   3  -1 -16 25125.5 3168.08   2
   2   3 -16 13973.7 2607.18   2
   3  -2 -16 10229.5 2679.72   2
  -3  -3  16 5069.40 1880.79   1
   3   3 -16 9224.68 2728.78   2
   3  -3 -16 8153.51 2489.54   2
   4   3 -16 4937.21 2117.22   2
   3  -4 -16 3730.43 2384.67   2
  -3  -4  16 374.007 1770.24   1
   4   2 -16 24579.9 3388.34   2
   2  -4 -16 19424.8 3084.24   2
  -2  -4  16 22031.6 2639.51   1
   1  -4 -16 4047.56 2344.07   2
   4   1 -16 3350.90 2581.57   2
   0  -4 -16 15469.3 2637.39   2
   4   0 -16 15873.0 3081.01   2
  -1  -4 -16 5457.55 2250.23   2
   4  -1 -16 4532.43 2641.60   2
   4  -2 -16 20407.2 3175.35   2
  -4  -3  16 597.123 1795.93   1
   3   4 -16 5950.79 2511.73   2
   4  -3 -16 1514.05 2071.13   2
  16   4  -4-2263.96 1892.51   2
  -4  -4  16 1194.85 1871.83   1
   4  -4 -16-4442.54 2713.92   2
   4  -5 -16 3968.32 2387.48   2
  -4  -5  16 7681.44 2144.79   1
   3  -5 -16 8880.49 2284.48   2
  -3  -5  16 10565.3 2220.47   1
  -2  -5  16 17803.7 2507.70   1
   2  -5 -16 19308.7 2973.21   2
  -1  -5  16 5909.90 1966.03   1
   1  -5 -16 3587.23 2232.12   2
   5   1 -16 5034.74 2590.78   2
   0  -5 -16 17105.4 2686.87   2
   5   0 -16 16298.5 2893.51   2
  -1  -5 -16 5517.32 2066.67   2
   5  -1 -16 2430.64 2266.27   2
  -2  -5 -16 19342.0 2761.04   2
   5  -2 -16 13684.5 3079.94   2
  16   3  -5 7694.78 2209.17   2
   5  -3 -16 5697.86 2347.11   2
  16   4  -5 4368.61 2008.01   2
  -5  -4  16 6352.49 2069.02   1
   5  -4 -16 3903.32 2467.65   2
  -5  -5  16 5782.61 2121.65   1
  -5  -6  16 6311.04 2262.45   1
   4  -6 -16 7292.66 2511.13   2
  -4  -6  16 12717.0 2499.98   1
  -3  -6  16 16480.9 2601.59   1
   3  -6 -16 15922.5 2631.03   2
  -2  -6  16 1295.99 1734.18   1
   2  -6 -16 424.141 2038.93   2
   1  -6 -16 8434.04 2455.11   2
  -1  -6  16 7773.50 2104.11   1
   0  -6 -16 1570.94 1902.36   2
  -1  -6 -16 10702.1 2356.23   2
  16   2  -6-2748.72 2508.16   2
  16   3  -6 14055.2 2615.76   2
  16   4  -6 11758.5 2428.80   2
  -6  -4  16 8006.29 2204.49   1
  -6  -5  16 5742.74 2216.15   1
  -4  -7  16 2301.83 1854.29   1
   4  -7 -16-3104.42 2703.86   2
  -3  -7  16 6142.84 2157.15   1
   3  -7 -16 2982.74 2096.27   2
   2  -7 -16 10979.0 2653.80   2
  -2  -7  16 4922.46 2079.09   1
  -1  -7  16 4118.66 1944.20   1
   1  -7 -16 1895.05 2202.86   2
   0  -7  16 3502.74 2014.83   1
  16   1  -7 1774.08 2204.95   2
  16   2  -7 3837.58 2379.14   2
  16   3  -7 2820.84 2224.26   2
  16   4  -7-44.1991 2025.35   2
   3  -8 -16-1447.24 2372.42   2
  -2  -8  16 3245.94 1988.00   1
  -1  -8  16 7553.77 2195.69   1
   0  -8  16 48118.8 3710.49   1
  16   2  -8-1426.75 2452.98   2
  16   3  -8 4046.09 2490.18   2
  16   4  -8 3858.11 2338.86   2
   0  -9  16 5619.05 2076.46   1
   0   0 -17 3370.86 2519.54   2
   0  -1 -17 3994.50 2251.91   2
   1   0 -17 4208.09 2562.48   2
   1   1 -17 4822.73 2655.86   2
   1  -1 -17 1121.96 2047.56   2
   1  -2 -17 7612.55 2610.60   2
   0  -2 -17 3029.73 2341.89   2
   2   0 -17 1023.63 2182.64   2
   2  -1 -17 3677.27 2289.71   2
   2  -2 -17 6151.43 2719.71   2
   2  -3 -17 4936.86 2291.87   2
   1  -3 -17 5951.87 2368.50   2
   0  -3 -17 1215.73 2304.59   2
  -1  -3 -17 4602.17 2258.20   2
   2  -4 -17 15949.5 2975.53   2
   1  -4 -17 23277.4 3123.35   2
   0  -4 -17 2781.25 2261.80   2
  -1  -4 -17 20146.2 2887.28   2
  -4  -4  17 350.589 1801.22   1
  -4  -5  17 6341.41 2161.55   1
   2  -5 -17 3420.10 2540.87   2
   1  -5 -17 4306.43 2287.94   2
   0  -5 -17 1577.05 2087.69   2
  -1  -5 -17 4029.33 2135.34   2
  17   3  -5 1212.30 1889.01   2
  -5  -4  17 3453.83 2085.25   1
  -3  -6  17 9000.33 2325.11   1
   2  -6 -17 6130.76 2496.05   2
   1  -6 -17 3770.98 2138.36   2
   0  -6 -17 4013.56 2317.75   2
  17   2  -6 3798.41 2094.06   2
  17   3  -6 3024.71 2093.61   2
  17   3  -7 2033.23 2306.30   2
   0   0   0    0.00    0.00   0
TITL NaRb5[Fe(ox)3]2 in P4(3)32
REM P4(3)32 (#212 in standard setting)
CELL 0.71073  13.799470  13.799470  13.799470  90.0000  90.0000  90.0000
ZERR    6.00   0.000319   0.000319   0.000319   0.0000   0.0000   0.0000
LATT -1
SYMM -x+1/2,-y, z+1/2
SYMM -x, y+1/2,-z+1/2
SYMM  x+1/2,-y+1/2,-z
SYMM  z, x, y
SYMM  z+1/2,-x+1/2,-y
SYMM -z+1/2,-x, y+1/2
SYMM -z, x+1/2,-y+1/2
SYMM  y, z, x
SYMM -y, z+1/2,-x+1/2
SYMM  y+1/2,-z+1/2,-x
SYMM -y+1/2,-z, x+1/2
SYMM  y+1/4, x+3/4,-z+3/4
SYMM -y+1/4,-x+1/4,-z+1/4
SYMM  y+3/4,-x+3/4, z+1/4
SYMM -y+3/4, x+1/4, z+3/4
SYMM  x+1/4, z+3/4,-y+3/4
SYMM -x+3/4, z+1/4, y+3/4
SYMM -x+1/4,-z+1/4,-y+1/4
SYMM  x+3/4,-z+3/4, y+1/4
SYMM  z+1/4, y+3/4,-x+3/4
SYMM  z+3/4,-y+3/4, x+1/4
SYMM -z+3/4, y+1/4, x+3/4
SYMM -z+1/4,-y+1/4,-x+1/4
SFAC C H O Na Fe Rb
UNIT 36.00 36.00 90.00 6.00 6.00 18.00
TREF
HKLF 4
END
;
_shelx_hkl_checksum     14329
_shelx_res_file
;
    shelx.res created by SHELXL-2014/7
TITL shelxt_a.res in P4(1)32
CELL  0.71073  13.7995  13.7995  13.7995   90.000   90.000   90.000
ZERR     4.00   0.0003   0.0003   0.0003    0.000    0.000    0.000
LATT  -1
SYMM  1/2 - X, - Y, 1/2 + Z
SYMM  - X, 1/2 + Y, 1/2 - Z
SYMM  1/2 + X, 1/2 - Y, - Z
SYMM    Z,   X,   Y
SYMM  1/2 + Z, 1/2 - X, - Y
SYMM  1/2 - Z, - X, 1/2 + Y
SYMM  - Z, 1/2 + X, 1/2 - Y
SYMM    Y,   Z,   X
SYMM  - Y, 1/2 + Z, 1/2 - X
SYMM  1/2 + Y, 1/2 - Z, - X
SYMM  1/2 - Y, - Z, 1/2 + X
SYMM  3/4 + Y, 1/4 + X, 1/4 - Z
SYMM  3/4 - Y, 3/4 - X, 3/4 - Z
SYMM  1/4 + Y, 1/4 - X, 3/4 + Z
SYMM  1/4 - Y, 3/4 + X, 1/4 + Z
SYMM  3/4 + X, 1/4 + Z, 1/4 - Y
SYMM  1/4 - X, 3/4 + Z, 1/4 + Y
SYMM  3/4 - X, 3/4 - Z, 3/4 - Y
SYMM  1/4 + X, 1/4 - Z, 3/4 + Y
SYMM  3/4 + Z, 1/4 + Y, 1/4 - X
SYMM  1/4 + Z, 1/4 - Y, 3/4 + X
SYMM  1/4 - Z, 3/4 + Y, 1/4 + X
SYMM  3/4 - Z, 3/4 - Y, 3/4 - X
SFAC  C    O    FE   RB   NA
UNIT  48 96 8 20 4
OMIT  -3 54
MERG  2
SIZE  0.251 0.349 0.484
TEMP  20
REM   Crystal shape/color: fragment/green
CONF
ACTA
FMAP   2
PLAN  -3
L.S.  10
WGHT    0.031000    3.942200
FVAR       2.75883
C1    1    0.136566    0.556946    0.136166    11.00000    0.01794    0.02381 =
         0.02660    0.00087   -0.00058    0.00679
C2    1    0.052214    0.521287    0.200683    11.00000    0.02576    0.03363 =
         0.01727   -0.00077    0.00251    0.00642
O11   2    0.121846    0.541774    0.044760    11.00000    0.02266    0.03166 =
         0.02200   -0.00034    0.00236   -0.00255
O12   2   -0.023961    0.497681    0.153276    11.00000    0.02046    0.04167 =
         0.02519   -0.00461    0.00518   -0.00537
O21   2    0.206623    0.596695    0.170795    11.00000    0.02184    0.04067 =
         0.03565   -0.00022   -0.00514   -0.00307
O22   2    0.062076    0.517041    0.288178    11.00000    0.03229    0.06947 =
         0.02491    0.00226    0.00301   -0.00095
FE    3   -0.010473    0.489527    0.010473    10.33333    0.02175    0.02175 =
         0.02175   -0.00032   -0.00032    0.00032
RB1   4    0.243908    0.506092    0.375000    10.50000    0.02924    0.02924 =
         0.02896   -0.00471   -0.00471    0.00202
RB2   4   -0.078583    0.578583    0.421417    10.33333    0.04506    0.04506 =
         0.04506   -0.01237    0.01237   -0.01237
NA    5    0.375000    0.625000    0.125000    10.16667    0.02342    0.02342 =
         0.02342    0.00140   -0.00140   -0.00140
HKLF 4
REM  shelxt_a.res in P4(1)32
REM R1 =  0.0316 for     814 Fo > 4sig(Fo)  and  0.0478 for all     961 data
REM     68 parameters refined using      0 restraints
END
WGHT      0.0256      3.1736
REM Highest difference peak  1.016,  deepest hole -0.950,  1-sigma level  0.091
Q1    1  -0.0440  0.5440  0.4560  10.33333  0.05    1.02
Q2    1  -0.1068  0.3932  0.1068  10.33333  0.05    0.37
Q3    1   0.0673  0.5566  0.0121  11.00000  0.05    0.36
;
_shelx_res_checksum     56752
data_global
_journal_date_recd_electronic     2018-02-02
_journal_date_accepted     2018-05-30
_journal_name_full     'Acta Crystallographica, Section E'
_journal_year     2018
_journal_volume     74
_journal_issue      7
_journal_page_first     905
_journal_page_last     909
_journal_paper_category     GI
_journal_paper_doi     10.1107/S2056989018008022
_journal_coeditor_code     HB7735
_publ_contact_author_name     'Echeverr\'ia, G. A.'
_publ_contact_author_address
;
      Departamento de F\'isica
      Facultad de Ciencias Exactas
      Universidad Nacional de La Plata and IFLP(CONICET)
      C.C. 67, 1900 La Plata
      Argentina
;
_publ_contact_author_email     geche@fisica.unlp.edu.ar
_publ_contact_author_fax     '54 425 2006'
_publ_contact_author_phone     '54 424 6062 ext 236'
_publ_section_title
;
Spontaneous enantiomorphism in poly-phased alkaline salts of
tris(oxalato)ferrate(III): crystal structure of cubic
NaRb~5~[Fe(C~2~O~4~)~3~]~2~
;
_publ_section_title_footnote     .
loop_
    _publ_author_name
    _publ_author_address
    'Piro, O. E.'
;     Departamento de F\'isica
      Facultad de Ciencias Exactas
      Universidad Nacional de La Plata and IFLP(CONICET)
      C.C. 67, 1900 La Plata
      Argentina
;
    'Echeverr\'ia, G. A.'
;     Departamento de F\'isica
      Facultad de Ciencias Exactas
      Universidad Nacional de La Plata and IFLP(CONICET)
      C.C. 67, 1900 La Plata
      Argentina
;
    'Baran, E. J.'
;     Centro de Qu\'imica Inorg\'anica (CEQUINOR)
      Facultad de Ciencias Exactas
      Universidad Nacional de La Plata
      C.C. 962, 1900 La Plata
      Argentina
;
_publ_section_synopsis
;
The phenomenon of spontaneous resolution of enantiomers occurs during the
crystallization of the sodium and rubidium double salts of the transition
metal complex tris(oxalato)ferrate(III).
;
