# Supplementary material for: Spontaneous enanti­omorphism in poly-phased alkaline salts of tris­(oxalato)ferrate(III): crystal structure of cubic NaRb5[Fe(C2O4)3]2
Source: Acta Crystallogr E Crystallogr Commun. 2018 Jun 8;74(Pt 7):905–9. doi: 10.1107/S2056989018008022 (PMC6038628; doi:10.1107/S2056989018008022)
Supplement: Supplementary file 2 [file e-74-00905-P4332sup2.hkl]

data_P4332                                                                      
_shelx_title ' a97_a.res in P4(3)32'                                            
_shelx_refln_list_code          4                                               
_shelx_F_calc_maximum      282.87                                               
_exptl_crystal_F_000      2048.00                                               
_reflns_d_resolution_high  0.7841                                               
                                                                                
loop_                                                                           
 _space_group_symop_operation_xyz                                               
 'x, y, z'                                                                      
 '-x+1/2, -y, z+1/2'                                                            
 '-x, y+1/2, -z+1/2'                                                            
 'x+1/2, -y+1/2, -z'                                                            
 'z, x, y'                                                                      
 'z+1/2, -x+1/2, -y'                                                            
 '-z+1/2, -x, y+1/2'                                                            
 '-z, x+1/2, -y+1/2'                                                            
 'y, z, x'                                                                      
 '-y, z+1/2, -x+1/2'                                                            
 'y+1/2, -z+1/2, -x'                                                            
 '-y+1/2, -z, x+1/2'                                                            
 'y+1/4, x+3/4, -z+3/4'                                                         
 '-y+1/4, -x+1/4, -z+1/4'                                                       
 'y+3/4, -x+3/4, z+1/4'                                                         
 '-y+3/4, x+1/4, z+3/4'                                                         
 'x+1/4, z+3/4, -y+3/4'                                                         
 '-x+3/4, z+1/4, y+3/4'                                                         
 '-x+1/4, -z+1/4, -y+1/4'                                                       
 'x+3/4, -z+3/4, y+1/4'                                                         
 'z+1/4, y+3/4, -x+3/4'                                                         
 'z+3/4, -y+3/4, x+1/4'                                                         
 '-z+3/4, y+1/4, x+3/4'                                                         
 '-z+1/4, -y+1/4, -x+1/4'                                                       
                                                                                
_cell_length_a    13.8058                                                       
_cell_length_b    13.8058                                                       
_cell_length_c    13.8058                                                       
_cell_angle_alpha  90.000                                                       
_cell_angle_beta   90.000                                                       
_cell_angle_gamma  90.000                                                       
                                                                                
_shelx_F_squared_multiplier     1.000                                           
                                                                                
loop_                                                                           
 _refln_index_h                                                                 
 _refln_index_k                                                                 
 _refln_index_l                                                                 
 _refln_F_squared_calc                                                          
 _refln_F_squared_meas                                                          
 _refln_F_squared_sigma                                                         
 _refln_observed_status                                                         
   0   1   2       4050.57       4335.08       109.47 o                         
   1   1   2        357.77        405.17        34.19 o                         
   0   2   2      13210.07      14606.24       307.17 o                         
   1   2   2       3153.48       3191.98        79.60 o                         
   2   2   2      80015.15      77046.31       491.52 o                         
   0   1   3      23247.21      23085.36       147.43 o                         
   1   1   3      21312.64      21648.24       220.79 o                         
  -1   2   3      22368.43      22152.52       306.03 o                         
   0   2   3      14566.56      14353.59       177.55 o                         
   1   2   3      22160.79      22292.99       242.22 o                         
   2   2   3      62613.67      60054.24       428.00 o                         
   0   3   3       5089.50       5211.26       166.68 o                         
   1   3   3      12617.45      12035.09       185.88 o                         
   2   3   3       7231.71       8189.07       139.83 o                         
   3   3   3      19367.81      20670.49       316.00 o                         
   0   0   4      53598.72      54850.38       621.27 o                         
   0   1   4      49617.31      49909.33       250.35 o                         
   1   1   4      52837.63      51743.49       468.50 o                         
  -1   2   4      14270.71      14636.26       193.35 o                         
   0   2   4      36021.52      34398.12       379.08 o                         
   1   2   4      12750.61      12975.66       143.16 o                         
   2   2   4      14136.47      12771.45       167.82 o                         
  -2   3   4       9522.11      10356.42       162.05 o                         
  -1   3   4      35680.52      35105.00       255.08 o                         
   0   3   4      28482.00      28710.43       299.45 o                         
   1   3   4      37091.83      36288.62       371.04 o                         
   2   3   4      10494.35      11501.82       158.84 o                         
   3   3   4      22236.65      22271.19       196.12 o                         
   0   4   4       9555.62       9148.91       214.39 o                         
   1   4   4        244.84        114.40        52.73 o                         
   2   4   4      24972.76      25510.19       312.05 o                         
   3   4   4       9262.64       9206.42       142.93 o                         
   4   4   4      58649.75      54609.36      1348.08 o                         
   0   1   5       2127.19       1987.73        58.81 o                         
   1   1   5      40313.79      38655.56       227.58 o                         
  -1   2   5       7308.35       7451.27       151.64 o                         
   0   2   5      10020.74      10639.24       140.04 o                         
   1   2   5       8461.18       8714.21       106.19 o                         
   2   2   5      63309.35      62039.89       418.03 o                         
  -2   3   5      10307.07      10339.81       173.13 o                         
  -1   3   5       2609.40       2606.58        83.85 o                         
   0   3   5         57.30         90.37        20.43 o                         
   1   3   5       3018.74       3059.95        78.62 o                         
   2   3   5      11990.76      12293.74       181.40 o                         
   3   3   5      12341.72      12122.33       175.08 o                         
  -3   4   5       2952.16       2791.96       121.17 o                         
  -2   4   5      26412.36      26840.87       404.76 o                         
  -1   4   5       7092.19       6934.74       132.65 o                         
   0   4   5       8487.36       8424.38       136.50 o                         
   1   4   5       5948.01       5877.91       109.97 o                         
   2   4   5      24064.30      23895.26       359.03 o                         
   3   4   5       2363.58       2273.01       105.33 o                         
   4   4   5       2011.43       1917.52        68.93 o                         
   0   5   5      55559.30      56641.22       901.87 o                         
   1   5   5       1285.18       1341.72        81.03 o                         
   2   5   5       2210.62       2168.66       114.05 o                         
   3   5   5       3761.80       3564.99       141.21 o                         
   4   5   5       6616.22       6681.37       124.27 o                         
   5   5   5      36379.38      36223.77       542.82 o                         
   0   1   6      14130.09      14073.48       164.45 o                         
   1   1   6        830.65        759.07        38.69 o                         
  -1   2   6      75282.37      73037.88       497.16 o                         
   0   2   6        228.01        261.06        36.34 o                         
   1   2   6      73166.53      70180.55       343.13 o                         
   2   2   6       7564.20       8198.70       123.41 o                         
  -2   3   6       3704.28       3780.12       115.77 o                         
  -1   3   6       1381.39       1483.64        71.64 o                         
   0   3   6      12382.67      11919.71       144.28 o                         
   1   3   6       2578.18       2754.48        74.23 o                         
   2   3   6       3314.62       3353.06        98.78 o                         
   3   3   6       3450.34       3754.97       124.33 o                         
  -3   4   6      10103.54      10207.38       213.97 o                         
  -2   4   6      59155.68      57617.93       461.11 o                         
  -1   4   6      20184.79      19490.34       249.19 o                         
   0   4   6      21006.92      20020.70       254.92 o                         
   1   4   6      20094.65      19538.58       223.13 o                         
   2   4   6      57636.73      57398.35       441.95 o                         
   3   4   6      10738.40      10598.57       253.43 o                         
   4   4   6        146.82        161.36        30.73 o                         
  -4   5   6       8874.54       8678.00       182.82 o                         
  -3   5   6       7213.98       7255.91       210.04 o                         
  -2   5   6      15436.79      15120.62       295.95 o                         
  -1   5   6       5916.62       5953.73       205.11 o                         
   0   5   6      23357.14      23415.73       316.92 o                         
   1   5   6       5784.00       5682.11       184.39 o                         
   2   5   6      16034.17      16702.30       357.79 o                         
   3   5   6       8716.18       9100.94       250.96 o                         
   4   5   6       7931.39       7322.98       210.12 o                         
   5   5   6        211.09        143.93        38.88 o                         
   0   6   6      28941.80      27831.33       859.71 o                         
   1   6   6        108.36         65.83        76.73 o                         
   2   6   6       1144.00       1122.46       113.01 o                         
   3   6   6      18906.46      19161.05       438.82 o                         
   4   6   6      12829.77      12571.88       371.74 o                         
   5   6   6       1846.61       1884.15        76.52 o                         
   6   6   6         55.52        163.71        66.89 o                         
   0   1   7      37170.91      38768.65       297.36 o                         
   1   1   7      67971.49      67716.62       362.60 o                         
  -1   2   7       1233.57       1365.98        66.34 o                         
   0   2   7       3187.88       3245.55        90.42 o                         
   1   2   7       1612.87       1713.55        64.84 o                         
   2   2   7      12941.74      12697.65       166.91 o                         
  -2   3   7       5370.73       5446.89       157.76 o                         
  -1   3   7       8261.35       8181.96       166.22 o                         
   0   3   7        871.44        988.85        80.24 o                         
   1   3   7       9462.23       9634.83       162.42 o                         
   2   3   7       5484.84       5556.61       146.02 o                         
   3   3   7       1255.89       1161.35        57.14 o                         
  -3   4   7       3000.62       2911.41       113.69 o                         
  -2   4   7       5776.91       5645.51       156.66 o                         
  -1   4   7       6394.78       6249.08       154.22 o                         
   0   4   7       1660.72       1784.85        95.51 o                         
   1   4   7       5033.70       4812.59       113.78 o                         
   2   4   7       5475.94       5362.58       126.75 o                         
   3   4   7       2134.18       2082.69        99.16 o                         
   4   4   7        703.40        545.20        55.05 o                         
  -4   5   7      10683.54      10624.48       267.72 o                         
  -3   5   7       2428.06       2418.03       160.74 o                         
  -2   5   7      11808.00      11943.64       297.54 o                         
  -1   5   7       4310.59       4319.20       194.58 o                         
   0   5   7      20323.94      20319.30       668.23 o                         
   1   5   7       3140.25       3181.23        90.21 o                         
   2   5   7      12403.27      12613.37       180.77 o                         
   3   5   7       1913.67       2028.86       139.20 o                         
   4   5   7      11595.84      11174.36       284.67 o                         
   5   5   7       8705.90       8249.22       180.01 o                         
  -5   6   7       2936.00       2745.26       117.14 o                         
  -4   6   7      18580.03      17757.45       351.83 o                         
  -3   6   7         49.69         98.58        75.48 o                         
  -2   6   7       3721.72       3844.88       235.77 o                         
  -1   6   7       7047.01       6703.42       321.93 o                         
   0   6   7       5207.96       5074.51       220.74 o                         
   1   6   7       6479.10       6634.87       185.25 o                         
   2   6   7       4256.91       4287.22       199.77 o                         
   3   6   7        157.52        213.35        83.04 o                         
   4   6   7      20819.99      18542.17       452.36 o                         
   5   6   7       3183.41       3142.31       128.41 o                         
   6   6   7       3784.59       3596.77       104.07 o                         
   0   7   7      27463.51      25913.94       911.09 o                         
   1   7   7        889.84        770.63       154.89 o                         
   2   7   7         58.18         63.28       120.73 o                         
   3   7   7       3668.74       3561.46       195.57 o                         
   4   7   7        176.93        268.69        86.40 o                         
   5   7   7      14187.15      14009.00       319.78 o                         
   6   7   7       1718.24       1488.36       168.62 o                         
   7   7   7       9885.08       9310.30       640.63 o                         
   0   0   8      56778.23      54664.95       910.17 o                         
   0   1   8       7726.45       7885.75       162.68 o                         
   1   1   8       5504.69       5494.08       115.45 o                         
  -1   2   8       6197.54       6497.76       139.05 o                         
   0   2   8       3452.57       3526.95       102.87 o                         
   1   2   8       4433.75       4430.98        96.44 o                         
   2   2   8        131.82        140.95        37.68 o                         
  -2   3   8      11939.83      11521.43       194.34 o                         
  -1   3   8        654.78        713.81        71.57 o                         
   0   3   8        135.75        195.79        57.95 o                         
   1   3   8       1372.65       1472.87        82.59 o                         
   2   3   8      11516.94      10757.75       267.64 o                         
   3   3   8       9204.56       8901.48       188.34 o                         
  -3   4   8       2925.03       2959.23       134.19 o                         
  -2   4   8      31814.68      31877.92       509.56 o                         
  -1   4   8       8632.40       9174.07       316.21 o                         
   0   4   8      32506.15      32651.76       515.43 o                         
   1   4   8       7464.15       7502.17       162.51 o                         
   2   4   8      28090.82      28296.71       330.75 o                         
   3   4   8       2460.57       2350.71       111.38 o                         
   4   4   8         24.42         38.60        54.23 o                         
  -4   5   8       3056.55       2929.95       181.53 o                         
  -3   5   8      22081.37      23129.40       894.79 o                         
  -2   5   8       9675.54      10324.23       301.68 o                         
  -1   5   8       9263.41       9653.04       430.12 o                         
   0   5   8       4549.26       4591.93       213.57 o                         
   1   5   8       8006.74       7743.94       175.56 o                         
   2   5   8      10767.13      11087.22       184.89 o                         
   3   5   8      21799.29      22720.27       309.88 o                         
   4   5   8       3429.37       3262.03       183.03 o                         
   5   5   8        676.16        732.07       105.12 o                         
  -5   6   8       8577.38       8306.56       291.68 o                         
  -4   6   8      13939.49      13512.64       445.37 o                         
  -3   6   8       6875.57       7016.56       363.41 o                         
  -2   6   8       5884.30       5458.52       447.57 o                         
  -1   6   8       8421.30       8190.83       287.83 o                         
   0   6   8        100.46          6.14        94.36 o                         
   1   6   8       8950.73       8787.95       147.05 o                         
   2   6   8       5916.08       5791.95       201.00 o                         
   3   6   8       6948.42       6875.07       206.95 o                         
   4   6   8      13487.28      13142.72       341.72 o                         
   5   6   8       7852.73       7999.78       295.45 o                         
   6   6   8        842.28        624.33       125.67 o                         
  -6   7   8       7197.85       7879.85       341.01 o                         
  -5   7   8        125.58         32.88       113.68 o                         
  -4   7   8        429.35        360.01       128.00 o                         
  -3   7   8      16725.99      15383.72       754.99 o                         
  -2   7   8       5555.80       5754.77       475.05 o                         
  -1   7   8       8585.17       8431.56       416.15 o                         
   0   7   8        604.33        582.66        55.34 o                         
   1   7   8       8522.89       8224.05       186.93 o                         
   2   7   8       4409.24       4433.00       186.78 o                         
   3   7   8      16219.72      16585.60       964.25 o                         
   4   7   8        567.21        555.11       102.68 o                         
   5   7   8        152.37        109.49       149.84 o                         
   6   7   8       8447.59       8780.00       355.91 o                         
   7   7   8       8623.09       8046.93       354.46 o                         
   0   8   8      74626.71      69710.10      1621.80 o                         
   1   8   8         79.20         29.31        63.66 o                         
   2   8   8       4515.20       4595.28       314.50 o                         
   3   8   8       3478.12       4031.23       304.94 o                         
   4   8   8       6735.67       6702.95       377.76 o                         
   5   8   8       1351.79       1585.77       219.52 o                         
   6   8   8         69.75        -63.11       139.16 o                         
   7   8   8       1181.91       1023.61       169.64 o                         
   8   8   8      20579.69      20425.41      1010.46 o                         
   0   1   9       5131.82       5171.58       145.61 o                         
   1   1   9         41.58         24.12        45.09 o                         
  -1   2   9       3622.56       3840.52       117.21 o                         
   0   2   9       7813.97       7701.75       149.41 o                         
   1   2   9       3479.44       3581.18       111.43 o                         
   2   2   9      35229.16      34916.85       344.49 o                         
  -2   3   9       1852.32       1967.04        87.34 o                         
  -1   3   9      16789.31      16979.72       330.73 o                         
   0   3   9      12485.83      12395.94       322.80 o                         
   1   3   9      18273.17      18701.96       296.47 o                         
   2   3   9       2051.15       2127.49        81.20 o                         
   3   3   9       1084.72       1040.84        63.17 o                         
  -3   4   9       2820.81       2913.11       105.64 o                         
  -2   4   9       1871.13       1799.64       154.17 o                         
  -1   4   9      14822.82      16033.31       364.67 o                         
   0   4   9       2179.12       2249.04       162.30 o                         
   1   4   9      16845.32      17755.49       296.11 o                         
   2   4   9       1657.14       1613.73        94.91 o                         
   3   4   9       2057.70       2053.15       113.00 o                         
   4   4   9        206.69        202.08        66.91 o                         
  -4   5   9       9629.25       8627.93       299.63 o                         
  -3   5   9       7171.94       7828.89       274.15 o                         
  -2   5   9       4003.44       4425.80       194.01 o                         
  -1   5   9       1364.34       1471.58       142.45 o                         
   0   5   9         82.95        142.96        94.04 o                         
   1   5   9        939.60        911.18        65.16 o                         
   2   5   9       3924.05       4105.14       133.81 o                         
   3   5   9       7916.28       8138.15       204.57 o                         
   4   5   9       9192.96       8959.04       292.63 o                         
   5   5   9       4478.72       4745.27       313.05 o                         
  -5   6   9        485.90        192.18       262.28 o                         
  -4   6   9       4578.80       4908.55       323.04 o                         
  -3   6   9       8039.92       8301.27       635.91 o                         
  -2   6   9       2329.57       2344.03       228.60 o                         
  -1   6   9       5319.31       5226.77       303.78 o                         
   0   6   9       4857.54       5069.70       168.39 o                         
   1   6   9       4572.02       4274.82       142.77 o                         
   2   6   9       2475.18       2465.89       117.63 o                         
   3   6   9       8662.10       8823.26       347.51 o                         
   4   6   9       4604.33       4765.73       230.71 o                         
   5   6   9        795.58        566.90       159.42 o                         
   6   6   9       4242.37       4075.78       312.41 o                         
  -6   7   9        479.55        411.18       155.91 o                         
  -5   7   9       1912.89       1742.21       226.72 o                         
  -4   7   9       6945.62       6674.77       389.52 o                         
  -3   7   9       7634.32       8959.84       616.70 o                         
  -2   7   9       4349.48       4247.28       500.31 o                         
  -1   7   9        364.72        293.42       158.95 o                         
   0   7   9        865.33        806.63        73.98 o                         
   1   7   9        246.65        288.44       120.11 o                         
   2   7   9       4937.66       5199.76       208.85 o                         
   3   7   9       7559.71       7872.05       268.39 o                         
   4   7   9       6662.41       6700.25       339.97 o                         
   5   7   9       1689.28       1516.32       217.28 o                         
   6   7   9        397.06        514.56       184.09 o                         
   7   7   9        991.47        827.93       201.73 o                         
  -7   8   9       2747.02       2653.70       235.13 o                         
  -6   8   9       3878.17       3251.53       307.12 o                         
  -5   8   9       1451.79       1580.60       330.26 o                         
  -4   8   9       5155.50       5307.80       513.25 o                         
  -3   8   9       2755.87       3323.50       436.99 o                         
  -2   8   9        955.85        669.38       179.78 o                         
  -1   8   9       1350.00       1408.29       217.55 o                         
   0   8   9        119.91        230.38       153.83 o                         
   1   8   9       1526.35       1465.43       208.15 o                         
   2   8   9       1371.63       1269.39       131.97 o                         
   3   8   9       2930.75       3067.13       277.70 o                         
   4   8   9       5734.58       5511.18       365.08 o                         
   5   8   9        624.09        904.25       204.52 o                         
   6   8   9       4094.50       3898.11       326.45 o                         
   7   8   9       3387.44       3228.72       319.12 o                         
   8   8   9         90.40        -13.38       148.95 o                         
   0   9   9       6192.54       6033.75       550.40 o                         
   1   9   9        753.75        740.28       190.43 o                         
   2   9   9       2965.22       2753.53       680.18 o                         
   3   9   9        217.73        184.41       180.47 o                         
   4   9   9       5867.91       5914.81       562.39 o                         
   5   9   9       2325.71       2099.82       259.19 o                         
   6   9   9        150.05        -40.41       212.03 o                         
   7   9   9       2776.17       2750.99       304.91 o                         
   8   9   9         20.47       -180.53       153.73 o                         
   9   9   9       3080.95       2318.15       413.01 o                         
   0   1  10        366.98        426.99        61.51 o                         
   1   1  10       2521.63       2594.79       104.03 o                         
  -1   2  10      24086.99      24234.40       350.75 o                         
   0   2  10         37.34         11.54        52.69 o                         
   1   2  10      25052.30      25486.22       322.96 o                         
   2   2  10       5483.65       5939.27       145.00 o                         
  -2   3  10       3588.16       3584.51       118.98 o                         
  -1   3  10       3141.59       3153.82       132.72 o                         
   0   3  10         15.61        -31.55        69.11 o                         
   1   3  10       3274.41       3243.71       193.63 o                         
   2   3  10       3537.47       3501.16       105.49 o                         
   3   3  10       3423.66       3328.27       105.07 o                         
  -3   4  10       3453.15       3538.12       213.20 o                         
  -2   4  10      16201.94      16305.20       277.62 o                         
  -1   4  10       2558.42       2332.37       120.21 o                         
   0   4  10      20884.56      20772.28       424.87 o                         
   1   4  10       2463.46       2395.56       155.09 o                         
   2   4  10      15472.51      15117.98       277.57 o                         
   3   4  10       3894.12       4075.27       157.79 o                         
   4   4  10       4999.78       4799.45       218.12 o                         
  -4   5  10       1350.57       1191.30       189.71 o                         
  -3   5  10        637.89        669.31       143.23 o                         
  -2   5  10       6487.77       6513.41       272.60 o                         
  -1   5  10        879.77        855.23       129.10 o                         
   0   5  10      21815.88      22122.94       374.97 o                         
   1   5  10        770.55        860.18       113.66 o                         
   2   5  10       7560.59       7582.40       272.63 o                         
   3   5  10        796.07        788.58        80.50 o                         
   4   5  10        992.48       1059.88       125.55 o                         
   5   5  10       4569.26       4275.11       304.22 o                         
  -5   6  10       5525.09       5391.53       390.45 o                         
  -4   6  10       9303.77       9452.17       455.61 o                         
  -3   6  10       9022.02       9334.05       551.80 o                         
  -2   6  10        153.22        296.26       123.99 o                         
  -1   6  10       2432.26       2541.65       196.92 o                         
   0   6  10        174.30         94.13        68.78 o                         
   1   6  10       3203.94       3167.58       146.90 o                         
   2   6  10        129.93        208.20        47.39 o                         
   3   6  10       9741.01       9999.87       294.97 o                         
   4   6  10       9248.79       9069.69       308.02 o                         
   5   6  10       6159.06       6008.84       470.83 o                         
   6   6  10        188.33        -46.33       156.16 o                         
  -6   7  10       9390.80       8801.67       472.21 o                         
  -5   7  10        783.52        601.78       197.08 o                         
  -4   7  10        722.43        830.31       258.14 o                         
  -3   7  10       2663.46       2519.94       714.17 o                         
  -2   7  10       5265.17       5528.79       984.85 o                         
  -1   7  10       1771.58       1696.07       169.60 o                         
   0   7  10        810.06        929.95        85.59 o                         
   1   7  10       1328.39       1444.46       145.27 o                         
   2   7  10       5969.24       6457.36       373.62 o                         
   3   7  10       3016.61       3301.22       286.46 o                         
   4   7  10        957.76       1000.19       209.22 o                         
   5   7  10        448.60        344.45       150.34 o                         
   6   7  10       9686.26       9790.94       490.70 o                         
   7   7  10        660.11        397.99       187.24 o                         
  -7   8  10       1114.91        814.22       223.48 o                         
  -6   8  10          8.49       -114.47       261.10 o                         
  -5   8  10        501.68        611.41       266.58 o                         
  -4   8  10       7713.95       7575.50       620.57 o                         
  -3   8  10       5543.09       5097.63       703.97 o                         
  -2   8  10        164.52        104.28       317.60 o                         
  -1   8  10         55.77        -72.15        58.07 o                         
   0   8  10        135.55        -22.73       152.79 o                         
   1   8  10         34.83        139.32       126.73 o                         
   2   8  10        151.80        414.34       168.13 o                         
   3   8  10       5828.02       5741.24       372.21 o                         
   4   8  10       6693.92       7153.23       540.92 o                         
   5   8  10        554.24        535.96       204.63 o                         
   6   8  10         10.54        171.05       167.52 o                         
   7   8  10       1420.98       1196.20       235.08 o                         
   8   8  10        465.44        345.51       195.98 o                         
  -8   9  10        772.60        685.85       237.55 o                         
  -7   9  10       1115.83        933.97       310.36 o                         
  -6   9  10       9797.18       9376.44       729.02 o                         
  -5   9  10       1277.55       1052.88       297.44 o                         
  -4   9  10       1664.73       2007.91       361.63 o                         
  -3   9  10        712.03        295.37       285.81 o                         
  -2   9  10       8683.92       8828.04       489.02 o                         
  -1   9  10       1300.95       1313.94       225.80 o                         
   0   9  10         13.02        229.77       182.60 o                         
   1   9  10       1082.76       1346.39       406.01 o                         
   2   9  10       8155.02       8091.34       620.08 o                         
   3   9  10        740.19        338.25       381.17 o                         
   4   9  10       1590.48       2076.23       269.34 o                         
   5   9  10       1324.15       1347.89       250.56 o                         
   6   9  10       8512.12       9095.29       508.42 o                         
   7   9  10       1230.16       1022.96       237.62 o                         
   8   9  10        784.17       1075.49       248.76 o                         
   9   9  10          5.44       -114.98       210.26 o                         
   0  10  10        502.12        595.09       302.50 o                         
   1  10  10      12430.08      12954.81       686.53 o                         
   2  10  10       1153.15       1192.70       410.36 o                         
   3  10  10       3237.81       2263.21       658.65 o                         
   4  10  10        435.06        351.43       488.26 o                         
   5  10  10       1630.83       1464.76       372.28 o                         
   6  10  10       1875.43       1697.18       393.50 o                         
   7  10  10       6874.72       6438.62       645.48 o                         
   8  10  10         35.65        -38.98       318.13 o                         
   9  10  10       2869.07       2239.25       465.63 o                         
   0   1  11       3857.80       3874.40       125.59 o                         
   1   1  11       1249.30       1458.65        91.15 o                         
  -1   2  11       1184.71       1224.04        99.01 o                         
   0   2  11       1101.72       1116.77        77.74 o                         
   1   2  11       1237.46       1318.34        93.07 o                         
   2   2  11       2703.98       2797.00       112.45 o                         
  -2   3  11         47.18         61.02        58.18 o                         
  -1   3  11         98.75        176.60        70.32 o                         
   0   3  11      15244.80      15697.37       269.83 o                         
   1   3  11        195.85        258.57        76.31 o                         
   2   3  11        116.58         98.96        63.30 o                         
   3   3  11       7603.71       7925.89       213.04 o                         
  -3   4  11       6788.28       7349.00       364.78 o                         
  -2   4  11         40.37         44.87        62.53 o                         
  -1   4  11        892.52        899.69        94.97 o                         
   0   4  11       3252.59       3179.08       142.49 o                         
   1   4  11        876.51        886.32        87.60 o                         
   2   4  11         65.43         55.59        57.85 o                         
   3   4  11       6862.12       7139.31       216.09 o                         
   4   4  11        433.08        484.85       104.80 o                         
  -4   5  11       3361.27       3484.30       206.54 o                         
  -3   5  11        589.45        565.94       159.11 o                         
  -2   5  11       2554.49       2325.31       129.20 o                         
  -1   5  11      11036.94      11162.92       312.63 o                         
   0   5  11       5153.14       5525.56       204.44 o                         
   1   5  11      10515.84      10628.11       280.15 o                         
   2   5  11       3581.46       3495.29       141.04 o                         
   3   5  11        863.10        817.54        87.66 o                         
   4   5  11       2961.60       2842.83       177.99 o                         
   5   5  11       1280.16        920.87       199.78 o                         
  -5   6  11        985.57        897.49       211.19 o                         
  -4   6  11        516.70        479.03       148.73 o                         
  -3   6  11       2333.05       2273.52       251.60 o                         
  -2   6  11       8632.92       8954.44       340.40 o                         
  -1   6  11        593.68        599.54       138.75 o                         
   0   6  11       2795.61       2882.09       153.26 o                         
   1   6  11        696.12        751.39       105.00 o                         
   2   6  11       8414.00       8513.46       259.03 o                         
   3   6  11       2374.65       2411.89       149.79 o                         
   4   6  11        443.90        627.81       182.83 o                         
   5   6  11       1123.79       1139.85       229.93 o                         
   6   6  11       2165.85       2328.56       290.22 o                         
  -6   7  11       2236.07       2439.23       545.73 o                         
  -5   7  11        996.97        877.27       286.16 o                         
  -4   7  11       1835.11       1499.49       274.19 o                         
  -3   7  11        597.12        445.88       529.35 o                         
  -2   7  11        996.44        709.69       198.63 o                         
  -1   7  11       4895.03       5458.64       287.27 o                         
   0   7  11       9531.99       9079.52       298.48 o                         
   1   7  11       5396.16       6062.90       479.06 o                         
   2   7  11        960.15        706.07       203.96 o                         
   3   7  11        746.68        865.42       208.20 o                         
   4   7  11       1225.96       1384.52       289.66 o                         
   5   7  11       1161.83       1078.43       213.30 o                         
   6   7  11       2643.99       2784.04       289.95 o                         
   7   7  11       1681.66       1921.68       265.76 o                         
  -7   8  11       2076.50       2269.72       299.82 o                         
  -6   8  11       3099.48       3013.91       321.59 o                         
  -5   8  11        540.02        666.02       283.39 o                         
  -4   8  11        872.26        508.99       198.21 o                         
  -3   8  11       2959.19       2856.86       399.82 o                         
  -2   8  11       4787.00       4385.13       443.01 o                         
  -1   8  11       8113.65       7868.55       460.66 o                         
   0   8  11       5040.79       5514.73       306.90 o                         
   1   8  11       8054.82       7794.82       431.62 o                         
   2   8  11       4902.80       4663.95       297.33 o                         
   3   8  11       2603.29       2481.49       366.19 o                         
   4   8  11        798.93        523.10       204.17 o                         
   5   8  11        509.21        535.78       208.31 o                         
   6   8  11       2826.17       2395.11       363.16 o                         
   7   8  11       1842.75       1967.16       285.11 o                         
   8   8  11       1411.56       1398.34       263.95 o                         
  -8   9  11        884.91       1143.14       312.98 o                         
  -7   9  11        827.71        697.58       336.38 o                         
  -6   9  11       1770.91       2461.75       477.17 o                         
  -5   9  11        776.92        851.35       346.37 o                         
  -4   9  11        323.79        200.65       310.62 o                         
  -3   9  11       1547.70       1037.61       305.17 o                         
  -2   9  11        646.99        715.22       330.76 o                         
  -1   9  11       1113.76       1249.82       258.37 o                         
   0   9  11       4705.32       4841.26       398.73 o                         
   1   9  11       1011.19        926.49       360.23 o                         
   2   9  11        669.25        688.01       304.04 o                         
   3   9  11       1749.26       1426.79       190.21 o                         
   4   9  11        564.81        731.80       219.24 o                         
   5   9  11        946.90       1034.64       388.28 o                         
   6   9  11       1817.69       2014.21       302.41 o                         
   7   9  11       1074.13        791.20       289.33 o                         
   8   9  11       1242.20       1512.10       263.95 o                         
   9   9  11       3199.97       3299.57       370.77 o                         
  -8  10  11       1232.41       1209.00       388.55 o                         
  -7  10  11        320.17        275.21       258.35 o                         
  -6  10  11       1126.03       1429.09       376.83 o                         
  -5  10  11       1633.10       1740.70       429.26 o                         
  -4  10  11        450.60          2.89       236.00 o                         
  -3  10  11        913.37        693.16       203.60 o                         
  -2  10  11       2968.96       3021.48       469.45 o                         
  -1  10  11       1427.38       1407.09       247.41 o                         
   0  10  11       1012.58        968.60       246.00 o                         
   1  10  11       1352.82       2006.87       363.03 o                         
   2  10  11       3690.49       4122.23       759.15 o                         
   3  10  11        600.42        218.84       551.92 o                         
   4  10  11        231.15       -357.40       298.39 o                         
   5  10  11       1559.61       1809.07       413.54 o                         
   6  10  11       1063.47       1281.45       397.19 o                         
   7  10  11        478.26        517.56       221.56 o                         
   8  10  11       1116.12       1115.56       409.84 o                         
   0  11  11         79.80        378.02       269.96 o                         
   1  11  11       1221.64       1558.90       455.18 o                         
   2  11  11        643.32        921.64       260.60 o                         
   3  11  11        376.59        138.70       178.27 o                         
   4  11  11        902.68        598.30       245.75 o                         
   5  11  11        442.17        248.96       248.55 o                         
   6  11  11          9.11       -118.62       294.66 o                         
   7  11  11        871.93       1444.10       433.84 o                         
   0   0  12       7329.52       7771.22       341.64 o                         
   0   1  12        242.95        214.89        60.39 o                         
   1   1  12      16987.61      17330.98       281.13 o                         
  -1   2  12       6635.32       6541.73       198.77 o                         
   0   2  12       4907.27       4882.98       163.46 o                         
   1   2  12       5879.08       5762.96       180.43 o                         
   2   2  12      11625.70      11134.47       244.92 o                         
  -2   3  12       7208.38       7243.99       256.38 o                         
  -1   3  12       1516.14       1582.11       115.34 o                         
   0   3  12         65.88         49.86        76.91 o                         
   1   3  12       1098.53       1278.25       108.80 o                         
   2   3  12       6409.66       6915.87       239.61 o                         
   3   3  12        686.90        950.98       119.08 o                         
  -3   4  12       1735.27       2146.21       155.90 o                         
  -2   4  12        628.98        624.87       111.74 o                         
  -1   4  12        102.12        174.78        72.73 o                         
   0   4  12        107.48         66.72        73.25 o                         
   1   4  12        244.16        224.74       102.44 o                         
   2   4  12        578.72        583.69       101.44 o                         
   3   4  12       1928.10       2044.84       145.66 o                         
   4   4  12       6745.58       7204.84       333.66 o                         
  -4   5  12       1544.75       1639.07       142.14 o                         
  -3   5  12       5110.53       5263.91       237.71 o                         
  -2   5  12        887.72        904.99       136.98 o                         
  -1   5  12       9471.83       9309.02       352.84 o                         
   0   5  12        283.69        287.78        74.76 o                         
   1   5  12       9436.61       9141.30       374.44 o                         
   2   5  12       1043.55       1141.32       112.48 o                         
   3   5  12       4309.27       4536.98       225.09 o                         
   4   5  12       1981.23       2234.62       174.25 o                         
   5   5  12       1743.32       1795.18       246.57 o                         
  -5   6  12       1664.31       1239.85       237.92 o                         
  -4   6  12        164.60         10.50       155.65 o                         
  -3   6  12       1171.58       1478.81       175.35 o                         
  -2   6  12       3397.52       3303.73       233.00 o                         
  -1   6  12       2740.22       2821.92       164.58 o                         
   0   6  12      11992.49      12049.18       310.35 o                         
   1   6  12       2884.21       3086.81       167.08 o                         
   2   6  12       3521.05       3316.82       240.18 o                         
   3   6  12       1217.64       1261.32       224.48 o                         
   4   6  12         75.94        300.96       189.88 o                         
   5   6  12       2222.54       2055.74       267.91 o                         
   6   6  12      21125.17      21273.56       745.46 o                         
  -6   7  12       2866.09       2540.00       348.17 o                         
  -5   7  12        507.37        177.71       205.89 o                         
  -4   7  12        428.61         44.56       194.92 o                         
  -3   7  12       3167.46       3759.93       571.88 o                         
  -2   7  12        180.57        162.78       138.44 o                         
  -1   7  12       1246.33       1261.33       171.03 o                         
   0   7  12       1285.49       1439.73       193.30 o                         
   1   7  12        912.05        942.41       181.45 o                         
   2   7  12        163.36        175.46       130.73 o                         
   3   7  12       2553.46       2411.29       263.60 o                         
   4   7  12        319.58        162.54       166.98 o                         
   5   7  12        233.78        240.83       241.54 o                         
   6   7  12       3204.38       3047.58       329.80 o                         
   7   7  12         73.33        156.53       198.47 o                         
  -7   8  12        231.23         11.65       352.14 o                         
  -6   8  12       3199.05       3945.78       531.87 o                         
  -5   8  12        795.67        359.92       287.59 o                         
  -4   8  12        468.37        311.83       232.23 o                         
  -3   8  12       1651.65       1339.70       885.21 o                         
  -2   8  12       4026.77       4884.19       642.63 o                         
  -1   8  12       1367.84       1858.96       281.83 o                         
   0   8  12        776.07       1036.21       186.86 o                         
   1   8  12       1037.78       1235.20       199.38 o                         
   2   8  12       3841.32       3702.60       304.86 o                         
   3   8  12       1779.02       1732.48       259.86 o                         
   4   8  12        447.32        417.24       192.47 o                         
   5   8  12        920.30       1072.22       298.61 o                         
   6   8  12       3752.43       3836.33       379.52 o                         
   7   8  12        191.90        175.78       221.26 o                         
   8   8  12       6011.39       5642.98       462.23 o                         
  -8   9  12         56.54        -25.70       302.73 o                         
  -7   9  12       1793.12       2252.32       446.15 o                         
  -6   9  12       2269.03       2403.69       505.63 o                         
  -5   9  12       2813.34       2501.81       846.74 o                         
  -4   9  12        864.60        532.23       292.06 o                         
  -3   9  12       4404.40       3417.26       359.88 o                         
  -2   9  12       3829.62       4095.07       378.35 o                         
  -1   9  12       1491.35       1591.22       268.91 o                         
   0   9  12         15.12        106.32       169.51 o                         
   1   9  12       1522.83       1999.17       611.23 o                         
   2   9  12       3456.71       3581.10       286.00 o                         
   3   9  12       4109.45       3399.61       371.94 o                         
   4   9  12        778.03        602.46       178.28 o                         
   5   9  12       2856.93       3154.99       343.19 o                         
   6   9  12       2170.41       1981.00       320.94 o                         
   7   9  12       2014.76       1942.47       309.74 o                         
   8   9  12          5.20        -35.15       261.69 o                         
  -7  10  12       1352.87       1744.31       467.21 o                         
  -6  10  12       1363.95        542.94       304.36 o                         
  -5  10  12       3070.31       2813.38       374.80 o                         
  -4  10  12        520.05        452.75       319.26 o                         
  -3  10  12         23.40       -133.59       281.44 o                         
  -2  10  12       5428.87       6026.02       459.21 o                         
  -1  10  12          3.76        399.22       237.26 o                         
   0  10  12       3232.66       3624.65       387.74 o                         
   1  10  12         12.41        176.39       562.20 o                         
   2  10  12       5632.26       5930.27       441.97 o                         
   3  10  12         66.04       -137.12       439.70 o                         
   4  10  12        526.72        153.99       328.74 o                         
   5  10  12       2957.39       2716.76       482.93 o                         
   6  10  12       1479.20       1725.56       307.48 o                         
   7  10  12       1389.73       1422.51       333.84 o                         
  -6  11  12       1470.51        155.34       418.09 o                         
  -5  11  12        507.43        411.73       410.40 o                         
  -4  11  12        306.42         97.43       310.81 o                         
  -3  11  12        461.70         82.46       194.61 o                         
  -2  11  12       1098.55       1236.82       555.14 o                         
  -1  11  12       2964.00       3550.33       392.14 o                         
   0  11  12        799.64       1120.26       283.52 o                         
   1  11  12       2405.81       2724.63       528.65 o                         
   2  11  12       1083.41       1301.23       272.10 o                         
   3  11  12        505.74        452.89       237.37 o                         
   4  11  12        413.60        252.61       209.75 o                         
   5  11  12        406.91        180.32       305.38 o                         
   0  12  12       3490.35       4317.84       625.24 o                         
   1  12  12        677.78       1140.15       702.12 o                         
   2  12  12       1127.80        602.88       261.33 o                         
   3  12  12        831.32        785.70       446.07 o                         
   4  12  12       3172.17       3223.25       566.00 o                         
   0   1  13       2143.65       2161.33       103.20 o                         
   1   1  13       1116.97        926.41        77.11 o                         
  -1   2  13       1224.36       1222.54       114.59 o                         
   0   2  13       7258.64       7287.14       204.35 o                         
   1   2  13       1182.66       1183.31       134.52 o                         
   2   2  13       5230.45       5484.57       230.93 o                         
  -2   3  13       3271.46       3448.56       215.55 o                         
  -1   3  13        542.58        426.78        92.31 o                         
   0   3  13       3827.74       3545.90       165.62 o                         
   1   3  13        527.86        571.65       151.82 o                         
   2   3  13       2632.71       2882.87       180.92 o                         
   3   3  13       6159.71       6422.21       251.85 o                         
  -3   4  13       6541.07       6571.45       261.69 o                         
  -2   4  13        278.26        281.84       125.48 o                         
  -1   4  13       1361.73       1369.44       132.25 o                         
   0   4  13         36.01         58.76        92.95 o                         
   1   4  13       1539.77       1545.49       132.48 o                         
   2   4  13        170.59        186.16        88.81 o                         
   3   4  13       6766.73       6800.94       256.97 o                         
   4   4  13       2813.23       3287.78       202.23 o                         
  -4   5  13       2134.87       2269.28       204.78 o                         
  -3   5  13       4440.19       4480.76       232.59 o                         
  -2   5  13       1443.92       1743.91       190.26 o                         
  -1   5  13       3924.81       4091.36       202.56 o                         
   0   5  13         27.41         62.91        95.81 o                         
   1   5  13       4035.75       4168.87       180.77 o                         
   2   5  13       1281.58        958.72       145.89 o                         
   3   5  13       4377.46       3770.15       251.88 o                         
   4   5  13       1863.06       1695.94       188.16 o                         
   5   5  13       1810.03       1395.26       207.64 o                         
  -5   6  13       1827.99       1630.10       207.79 o                         
  -4   6  13       2594.03       2306.73       315.06 o                         
  -3   6  13        349.08        458.52       188.83 o                         
  -2   6  13       6081.61       6222.50       315.66 o                         
  -1   6  13        458.83        622.77       200.59 o                         
   0   6  13         57.97         43.43       149.38 o                         
   1   6  13        469.78        370.13       187.40 o                         
   2   6  13       5596.26       5552.04       262.44 o                         
   3   6  13        277.56       -172.88       168.45 o                         
   4   6  13       2721.58       2561.84       310.86 o                         
   5   6  13       1618.85       1537.82       253.16 o                         
   6   6  13        393.17        343.09       213.13 o                         
  -6   7  13       1297.89        716.41       244.27 o                         
  -5   7  13         70.13       -175.41       226.34 o                         
  -4   7  13       4179.73       4471.42       367.17 o                         
  -3   7  13       1077.28       1061.13       263.47 o                         
  -2   7  13         62.70        139.79       140.48 o                         
  -1   7  13       3030.69       3187.41       251.25 o                         
   0   7  13        203.35        269.74       142.90 o                         
   1   7  13       3166.65       3177.76       258.83 o                         
   2   7  13         56.25        -91.04       196.54 o                         
   3   7  13       1375.67       1141.36       282.70 o                         
   4   7  13       4468.76       4773.67       382.61 o                         
   5   7  13         41.93       -179.21       230.41 o                         
   6   7  13       1360.27       1360.47       265.16 o                         
   7   7  13        488.48        523.96       210.55 o                         
  -7   8  13        181.25        170.57       229.41 o                         
  -6   8  13        811.96        233.75       385.95 o                         
  -5   8  13       1221.85        695.74       215.89 o                         
  -4   8  13       2064.64       1928.23       389.74 o                         
  -3   8  13        699.42        531.07       219.01 o                         
  -2   8  13        783.29       1271.08       258.81 o                         
  -1   8  13        144.99        138.24       205.35 o                         
   0   8  13       6908.89       7807.76       385.54 o                         
   1   8  13         41.43        -71.77       145.53 o                         
   2   8  13        854.77       1077.29       194.63 o                         
   3   8  13        790.20        751.34       175.11 o                         
   4   8  13       1704.69       1632.19       288.35 o                         
   5   8  13       1008.48        744.03       225.71 o                         
   6   8  13        931.52        722.73       259.94 o                         
   7   8  13        298.01        575.59       251.04 o                         
   8   8  13        148.01         69.46       220.20 o                         
  -7   9  13        540.20        475.05       321.50 o                         
  -6   9  13        713.90        588.03       398.18 o                         
  -5   9  13        324.61        208.41       839.69 o                         
  -4   9  13       3510.05       3961.63       797.57 o                         
  -3   9  13       1205.04       1134.23       272.62 o                         
  -2   9  13         46.61        237.81       197.79 o                         
  -1   9  13        979.11       1164.42       298.43 o                         
   0   9  13        138.51        212.90       259.14 o                         
   1   9  13       1274.62       1167.86       799.86 o                         
   2   9  13         55.36       -114.74       156.85 o                         
   3   9  13       1321.53       1389.39       212.73 o                         
   4   9  13       3319.60       3687.22       312.39 o                         
   5   9  13        458.95        245.44       279.12 o                         
   6   9  13        426.83        474.22       237.06 o                         
   7   9  13        335.50        193.53       205.32 o                         
  -6  10  13        393.83       -756.76       504.51 o                         
  -5  10  13        339.44        108.87       253.14 o                         
  -4  10  13        797.71        479.19       252.56 o                         
  -3  10  13       2088.99       2256.43       313.93 o                         
  -2  10  13       3090.70       3402.53       751.10 o                         
  -1  10  13        132.99        317.40       238.86 o                         
   0  10  13        399.46        951.54       289.35 o                         
   1  10  13         85.22         80.92       393.08 o                         
   2  10  13       2896.59       2703.78       358.12 o                         
   3  10  13       2089.39       1918.50       311.40 o                         
   4  10  13        969.83        655.11       382.03 o                         
   5  10  13        325.80        406.15       300.25 o                         
   6  10  13        564.42          5.87       341.67 o                         
  -4  11  13        392.11        245.21       335.96 o                         
  -3  11  13        221.62        128.73       351.97 o                         
  -2  11  13       1648.43       1795.56       331.52 o                         
  -1  11  13        485.22       1062.68       409.87 o                         
   0  11  13        264.67        421.95       239.11 o                         
   1  11  13        782.18       1174.63       336.03 o                         
   2  11  13       1928.27       1840.37       331.97 o                         
   3  11  13        199.21        139.38       217.49 o                         
   0   1  14       6433.94       6433.23       206.96 o                         
   1   1  14        381.77        243.88        83.45 o                         
  -1   2  14        486.07        392.15        92.68 o                         
   0   2  14       2284.89       2243.02       148.85 o                         
   1   2  14        174.76        123.31        86.50 o                         
   2   2  14        129.29        285.45       111.13 o                         
  -2   3  14       3114.12       3104.08       191.93 o                         
  -1   3  14        385.95        363.59       103.08 o                         
   0   3  14       1388.53       1481.13       145.66 o                         
   1   3  14        562.15        502.01       108.47 o                         
   2   3  14       3409.74       3443.58       183.81 o                         
   3   3  14        218.52        335.26       107.01 o                         
  -3   4  14       2841.82       3109.48       200.17 o                         
  -2   4  14       4351.27       4361.46       240.04 o                         
  -1   4  14       8975.99       8714.13       305.84 o                         
   0   4  14       6981.51       6579.42       261.50 o                         
   1   4  14       8558.84       8541.68       293.62 o                         
   2   4  14       4524.85       4443.94       197.73 o                         
   3   4  14       3237.38       3440.40       249.47 o                         
   4   4  14        352.58        401.23       144.82 o                         
  -4   5  14       1673.46       1364.35       192.99 o                         
  -3   5  14       1218.71       1541.38       223.35 o                         
  -2   5  14       1421.07       1715.50       199.36 o                         
  -1   5  14        653.91        782.01       154.93 o                         
   0   5  14       4732.03       4927.07       296.83 o                         
   1   5  14        923.08        772.20       224.73 o                         
   2   5  14       2004.28       2006.49       209.54 o                         
   3   5  14       1355.44       1481.30       192.82 o                         
   4   5  14       1740.47       1502.05       198.39 o                         
   5   5  14        158.74        156.89       159.61 o                         
  -5   6  14       1021.47        868.15       174.04 o                         
  -4   6  14       4649.16       4712.24       317.80 o                         
  -3   6  14       3293.81       3966.00       547.67 o                         
  -2   6  14         69.31        150.38       142.98 o                         
  -1   6  14       1727.45       2093.45       223.19 o                         
   0   6  14       1049.39       1322.39       192.23 o                         
   1   6  14       2092.99       1953.50       244.60 o                         
   2   6  14         71.95        202.77       176.61 o                         
   3   6  14       2624.70       2905.51       259.40 o                         
   4   6  14       4366.83       4419.08       304.62 o                         
   5   6  14       1257.65       1374.62       244.21 o                         
   6   6  14        341.45        266.84       184.11 o                         
  -6   7  14        281.99        222.23       312.62 o                         
  -5   7  14        219.92        351.75       566.93 o                         
  -4   7  14       3225.01       3157.12       348.38 o                         
  -3   7  14       1414.31       1367.05       292.25 o                         
  -2   7  14        921.33       1258.93       195.71 o                         
  -1   7  14       2456.80       2723.54       257.55 o                         
   0   7  14       9266.89      10276.97       439.44 o                         
   1   7  14       2719.90       2700.09       260.38 o                         
   2   7  14        940.09        913.67       191.66 o                         
   3   7  14       1494.79       1318.93       199.82 o                         
   4   7  14       3359.73       3421.92       280.92 o                         
   5   7  14        179.67         57.09       186.53 o                         
   6   7  14        284.43        -29.87       200.24 o                         
   7   7  14       2851.03       2826.04       346.01 o                         
  -7   8  14       2849.95       2054.38       475.13 o                         
  -6   8  14        158.58         37.50       444.69 o                         
  -5   8  14        424.11        377.84       205.68 o                         
  -4   8  14       2531.85       2891.28       356.79 o                         
  -3   8  14       3237.08       2991.81       350.20 o                         
  -2   8  14        388.38        407.16       251.47 o                         
  -1   8  14       1939.82       2092.64       304.01 o                         
   0   8  14         14.05         -9.71       209.86 o                         
   1   8  14       2019.55       2493.34       253.96 o                         
   2   8  14        461.26        360.82       195.69 o                         
   3   8  14       3196.43       2877.14       277.72 o                         
   4   8  14       2860.65       2793.67       275.14 o                         
   5   8  14        441.29        652.41       256.38 o                         
   6   8  14        161.84         79.68       219.40 o                         
   7   8  14       3277.05       3196.00       389.19 o                         
  -5   9  14       1848.58       1003.55       388.08 o                         
  -4   9  14       2968.41       2899.27       357.21 o                         
  -3   9  14        366.14        223.57       250.08 o                         
  -2   9  14       1741.32       2658.41       368.81 o                         
  -1   9  14        307.93        596.34       262.49 o                         
   0   9  14        152.42        360.25       249.76 o                         
   1   9  14        357.61         45.79       240.33 o                         
   2   9  14       2177.29       2109.37       249.30 o                         
   3   9  14        394.47        254.18       272.54 o                         
   4   9  14       3220.82       3484.81       483.14 o                         
   5   9  14       1796.33       1935.54       686.26 o                         
  -3  10  14        334.08        245.86       371.39 o                         
  -2  10  14        646.95       1093.34       433.18 o                         
  -1  10  14       3465.32       4295.58       453.20 o                         
   0  10  14         97.09        401.58       244.51 o                         
   1  10  14       3309.86       3521.52       396.47 o                         
   2  10  14        860.34       1313.20       437.25 o                         
   3  10  14        325.52        651.31       328.47 o                         
   0   1  15       8068.96       7938.22       300.13 o                         
   1   1  15        352.56        131.83       119.39 o                         
  -1   2  15       1642.53       1626.41       158.70 o                         
   0   2  15       2374.11       2396.43       161.70 o                         
   1   2  15       1390.35       1363.54       129.86 o                         
   2   2  15       3021.57       2984.60       181.18 o                         
  -2   3  15       1476.45       1338.44       129.64 o                         
  -1   3  15       1732.57       1825.86       159.80 o                         
   0   3  15       5478.09       4693.02       237.11 o                         
   1   3  15       2028.35       2284.00       179.80 o                         
   2   3  15       1304.23       1348.04       156.00 o                         
   3   3  15       1286.94       1389.40       246.48 o                         
  -3   4  15        402.85        355.02       299.76 o                         
  -2   4  15        433.32        467.86       136.43 o                         
  -1   4  15        520.90        535.09       120.97 o                         
   0   4  15        355.00        224.82       143.32 o                         
   1   4  15        702.55        423.85       247.46 o                         
   2   4  15        325.48        138.68       144.91 o                         
   3   4  15        860.46        489.04       175.88 o                         
   4   4  15         12.15         65.34       146.26 o                         
  -4   5  15        332.77        445.43       172.53 o                         
  -3   5  15        603.25        541.13       219.34 o                         
  -2   5  15        591.48        570.13       158.20 o                         
  -1   5  15        466.45        465.00       160.50 o                         
   0   5  15         38.30         62.29       144.73 o                         
   1   5  15        346.41        223.89       155.93 o                         
   2   5  15        454.92        244.40       152.74 o                         
   3   5  15        475.17        349.39       168.60 o                         
   4   5  15        428.18        339.08       365.02 o                         
   5   5  15        275.30         95.62       168.97 o                         
  -5   6  15       2288.59       2443.27       366.70 o                         
  -4   6  15       1994.57       1938.33       292.29 o                         
  -3   6  15       2554.96       2650.83       513.03 o                         
  -2   6  15       1192.76       1536.23       279.94 o                         
  -1   6  15         84.26        250.63       146.43 o                         
   0   6  15       1315.39       1728.52       220.06 o                         
   1   6  15         62.84        103.48       155.36 o                         
   2   6  15        958.46        919.53       284.85 o                         
   3   6  15       2788.67       2621.87       263.74 o                         
   4   6  15       1740.15       1714.62       229.16 o                         
   5   6  15       2307.28       2731.71       342.25 o                         
   6   6  15       1389.73       1477.95       250.87 o                         
  -6   7  15       1384.83       1727.52       245.95 o                         
  -5   7  15        293.03        176.64       286.50 o                         
  -4   7  15         93.89         20.21       213.18 o                         
  -3   7  15       1089.66       1563.33       299.24 o                         
  -2   7  15        128.53        538.04       233.53 o                         
  -1   7  15       1778.42       1853.49       230.83 o                         
   0   7  15       4131.68       4116.54       305.26 o                         
   1   7  15       1926.70       1614.85       224.98 o                         
   2   7  15         66.30       -169.45       169.55 o                         
   3   7  15       1256.44       1225.95       281.26 o                         
   4   7  15         69.49         98.22       168.50 o                         
   5   7  15        254.76        136.50       246.24 o                         
   6   7  15       1442.52       1498.09       237.04 o                         
  -4   8  15        104.56         17.70       295.00 o                         
  -3   8  15         42.14         56.01       482.28 o                         
  -2   8  15        425.37       1086.26       300.73 o                         
  -1   8  15       3595.38       3687.40       396.15 o                         
   0   8  15        536.61        376.99       189.84 o                         
   1   8  15       3285.73       3239.88       301.39 o                         
   2   8  15        551.06        557.84       181.20 o                         
   3   8  15        138.22        122.86       182.53 o                         
   4   8  15        108.18        152.48       317.21 o                         
  -2   9  15        174.99        455.88       360.39 o                         
  -1   9  15        283.20        814.91       430.99 o                         
   0   9  15       1072.15        822.66       387.17 o                         
   1   9  15        362.29        636.58       348.75 o                         
   2   9  15        124.53       -163.10       216.04 o                         
   0   0  16      12270.69      11982.69       751.85 o                         
   0   1  16        224.49        162.83       116.57 o                         
   1   1  16       1086.77       1166.45       150.85 o                         
  -1   2  16        594.52        684.53       133.05 o                         
   0   2  16          2.56         34.89       111.41 o                         
   1   2  16        290.26        179.82       138.82 o                         
   2   2  16        404.01        500.30       125.65 o                         
  -2   3  16       1544.62       1608.74       229.62 o                         
  -1   3  16       3174.23       3107.49       235.36 o                         
   0   3  16       1122.19        872.56       203.91 o                         
   1   3  16       3378.10       3300.55       332.20 o                         
   2   3  16       1350.68       1126.21       299.44 o                         
   3   3  16       1128.18        810.56       240.79 o                         
  -3   4  16        453.06         41.04       329.16 o                         
  -2   4  16       2933.78       3887.43       531.99 o                         
  -1   4  16        294.38        273.05       164.72 o                         
   0   4  16       1939.12       2234.08       229.58 o                         
   1   4  16        326.71        242.24       156.35 o                         
   2   4  16       2696.46       2845.42       258.67 o                         
   3   4  16        429.18         -0.94       189.21 o                         
   4   4  16        193.74        150.31       204.17 o                         
  -4   5  16       1269.04       1327.61       272.45 o                         
  -3   5  16       1347.99       1741.26       428.92 o                         
  -2   5  16       2368.76       2759.39       394.52 o                         
  -1   5  16        487.80        752.54       180.26 o                         
   0   5  16       1838.20       2240.87       235.08 o                         
   1   5  16        492.36        548.95       172.24 o                         
   2   5  16       2392.40       2480.04       261.81 o                         
   3   5  16       1249.41       1434.14       260.72 o                         
   4   5  16       1369.33        985.55       207.21 o                         
   5   5  16        647.10        438.85       225.18 o                         
  -4   6  16       1530.32       1411.44       402.43 o                         
  -3   6  16       2414.94       2981.49       350.82 o                         
  -2   6  16        212.18        419.98       217.74 o                         
  -1   6  16       1125.61       1241.16       329.80 o                         
   0   6  16          2.60       -124.90       158.75 o                         
   1   6  16       1335.99       1280.26       251.69 o                         
   2   6  16        188.68        -30.70       157.18 o                         
   3   6  16       2358.10       2287.77       248.71 o                         
   4   6  16       1493.82       1455.62       302.51 o                         
  -2   7  16        967.57       1479.06       423.75 o                         
  -1   7  16        410.63        428.12       226.03 o                         
   0   7  16        403.58        241.83       175.18 o                         
   1   7  16        683.56        991.47       248.15 o                         
   2   7  16        850.75        749.07       233.89 o                         
   0   1  17        113.76        110.26       113.87 o                         
   1   1  17          7.88         26.06       121.18 o                         
  -1   2  17        515.23        331.55       161.85 o                         
   0   2  17         35.64        129.12       166.73 o                         
   1   2  17        438.51        443.11       158.81 o                         
   2   2  17        554.77        712.43       174.67 o                         
  -2   3  17        610.76        507.13       220.84 o                         
  -1   3  17        509.65        375.48       221.76 o                         
   0   3  17          8.04       -207.52       159.54 o                         
   1   3  17        644.33        417.23       150.94 o                         
   2   3  17        707.64        480.78       154.50 o                         
   3   3  17       2168.83       2017.50       296.01 o                         
  -2   4  17       1599.39       2261.63       481.10 o                         
  -1   4  17       3114.42       3570.00       543.43 o                         
   0   4  17         67.28         73.02       158.67 o                         
   1   4  17       3145.59       3310.51       375.14 o                         
   2   4  17       1616.89       1465.81       262.10 o                         
                                                                                
