# Supplementary material for: Spontaneous enanti­omorphism in poly-phased alkaline salts of tris­(oxalato)ferrate(III): crystal structure of cubic NaRb5[Fe(C2O4)3]2
Source: Acta Crystallogr E Crystallogr Commun. 2018 Jun 8;74(Pt 7):905–9. doi: 10.1107/S2056989018008022 (PMC6038628; doi:10.1107/S2056989018008022)
Supplement: Supplementary file 3 [file e-74-00905-P4132sup3.hkl]

data_P4132                                                                      
_shelx_title ' shelxt_a.res in P4(1)32'                                         
_shelx_refln_list_code          4                                               
_shelx_F_calc_maximum      282.27                                               
_exptl_crystal_F_000      2048.00                                               
_reflns_d_resolution_high  0.7838                                               
                                                                                
loop_                                                                           
 _space_group_symop_operation_xyz                                               
 'x, y, z'                                                                      
 '-x+1/2, -y, z+1/2'                                                            
 '-x, y+1/2, -z+1/2'                                                            
 'x+1/2, -y+1/2, -z'                                                            
 'z, x, y'                                                                      
 'z+1/2, -x+1/2, -y'                                                            
 '-z+1/2, -x, y+1/2'                                                            
 '-z, x+1/2, -y+1/2'                                                            
 'y, z, x'                                                                      
 '-y, z+1/2, -x+1/2'                                                            
 'y+1/2, -z+1/2, -x'                                                            
 '-y+1/2, -z, x+1/2'                                                            
 'y+3/4, x+1/4, -z+1/4'                                                         
 '-y+3/4, -x+3/4, -z+3/4'                                                       
 'y+1/4, -x+1/4, z+3/4'                                                         
 '-y+1/4, x+3/4, z+1/4'                                                         
 'x+3/4, z+1/4, -y+1/4'                                                         
 '-x+1/4, z+3/4, y+1/4'                                                         
 '-x+3/4, -z+3/4, -y+3/4'                                                       
 'x+1/4, -z+1/4, y+3/4'                                                         
 'z+3/4, y+1/4, -x+1/4'                                                         
 'z+1/4, -y+1/4, x+3/4'                                                         
 '-z+1/4, y+3/4, x+1/4'                                                         
 '-z+3/4, -y+3/4, -x+3/4'                                                       
                                                                                
_cell_length_a    13.7995                                                       
_cell_length_b    13.7995                                                       
_cell_length_c    13.7995                                                       
_cell_angle_alpha  90.000                                                       
_cell_angle_beta   90.000                                                       
_cell_angle_gamma  90.000                                                       
                                                                                
_shelx_F_squared_multiplier     1.000                                           
                                                                                
loop_                                                                           
 _refln_index_h                                                                 
 _refln_index_k                                                                 
 _refln_index_l                                                                 
 _refln_F_squared_calc                                                          
 _refln_F_squared_meas                                                          
 _refln_F_squared_sigma                                                         
 _refln_observed_status                                                         
   0   1   2       4090.98       4345.94        88.34 o                         
   1   1   2        387.42        397.32        33.46 o                         
   0   2   2      13405.07      14219.31       274.03 o                         
   1   2   2       3240.91       3375.61        47.03 o                         
   2   2   2      79674.88      78445.35       763.67 o                         
   0   1   3      23465.64      22895.59       151.28 o                         
   1   1   3      21320.57      21210.39       151.70 o                         
  -1   2   3      22149.06      22466.44       150.69 o                         
   0   2   3      14408.70      14246.78       136.92 o                         
   1   2   3      22341.85      22417.05       127.89 o                         
   2   2   3      62110.30      60112.84       239.78 o                         
   0   3   3       5202.31       5318.87       156.73 o                         
   1   3   3      12575.28      11838.36       120.34 o                         
   2   3   3       7170.98       8140.00        71.15 o                         
   3   3   3      19788.77      21387.47       221.98 o                         
   0   0   4      53486.28      57015.62       485.49 o                         
   0   1   4      49153.90      50430.41       246.21 o                         
   1   1   4      52047.55      53565.50       229.46 o                         
  -1   2   4      12758.40      12903.73       101.80 o                         
   0   2   4      36098.57      35342.35       207.49 o                         
   1   2   4      14267.73      14677.54       106.55 o                         
   2   2   4      14069.21      12987.76       108.57 o                         
  -2   3   4      10335.57      11342.88       104.66 o                         
  -1   3   4      36901.70      36454.61       206.77 o                         
   0   3   4      28115.94      28349.18       247.22 o                         
   1   3   4      35508.11      34769.09       202.23 o                         
   2   3   4       9350.74      10181.31        85.86 o                         
   3   3   4      22055.80      21888.48       131.65 o                         
   0   4   4       9283.32       8570.59       175.25 o                         
   1   4   4        232.69        138.50        31.04 o                         
   2   4   4      24777.31      25553.25       176.98 o                         
   3   4   4       9146.71       8976.86       145.66 o                         
   4   4   4      59910.81      60280.43       452.35 o                         
   0   1   5       2154.94       1904.56        50.78 o                         
   1   1   5      40497.34      38724.72       219.39 o                         
  -1   2   5       8285.92       8650.02        71.56 o                         
   0   2   5       9999.88      10440.29        96.50 o                         
   1   2   5       7171.45       7514.39        79.35 o                         
   2   2   5      63233.58      64209.00       322.78 o                         
  -2   3   5      12055.81      11885.87       124.70 o                         
  -1   3   5       2996.85       2948.53        66.98 o                         
   0   3   5         49.56         74.09        21.90 o                         
   1   3   5       2590.61       2422.97        57.46 o                         
   2   3   5      10379.75      10238.73       109.22 o                         
   3   3   5      12199.04      11721.54       127.92 o                         
  -3   4   5       2303.76       2232.69        47.00 o                         
  -2   4   5      23911.29      24228.06       174.84 o                         
  -1   4   5       6033.55       5921.92        86.90 o                         
   0   4   5       8431.81       8471.69        86.44 o                         
   1   4   5       7211.64       7043.83       102.92 o                         
   2   4   5      26225.11      26575.04       256.55 o                         
   3   4   5       2875.86       2900.64        48.54 o                         
   4   4   5       1894.31       1859.41        44.09 o                         
   0   5   5      54189.43      55141.18       417.88 o                         
   1   5   5       1220.24       1285.63        58.13 o                         
   2   5   5       2201.29       2243.38        66.22 o                         
   3   5   5       3715.64       3475.67        73.39 o                         
   4   5   5       6720.70       6608.30        86.87 o                         
   5   5   5      36448.51      35282.33       672.10 o                         
   0   1   6      14286.37      13695.77       118.66 o                         
   1   1   6        828.35        804.05        35.11 o                         
  -1   2   6      73216.33      72930.25       295.77 o                         
   0   2   6        227.99        319.29        31.07 o                         
   1   2   6      75297.10      74475.23       335.76 o                         
   2   2   6       7392.73       8148.71        90.65 o                         
  -2   3   6       3238.95       3199.04        80.11 o                         
  -1   3   6       2465.91       2648.62        46.58 o                         
   0   3   6      12311.78      11817.95       102.87 o                         
   1   3   6       1315.60       1417.35        50.57 o                         
   2   3   6       3624.01       3755.78        68.00 o                         
   3   3   6       3494.69       3699.95        77.18 o                         
  -3   4   6      10705.12      10688.01       116.87 o                         
  -2   4   6      57058.60      57190.55       311.60 o                         
  -1   4   6      19821.53      19727.42       223.77 o                         
   0   4   6      21246.18      20527.16       200.54 o                         
   1   4   6      19927.30      19589.84       175.74 o                         
   2   4   6      58545.32      57676.37       457.77 o                         
   3   4   6      10031.71       9921.28       114.13 o                         
   4   4   6        143.22        165.19        33.65 o                         
  -4   5   6       8063.20       7812.05       143.03 o                         
  -3   5   6       8629.96       8294.73       153.39 o                         
  -2   5   6      16276.39      16802.87       215.23 o                         
  -1   5   6       5819.12       5784.49        79.49 o                         
   0   5   6      23134.62      23761.97       203.52 o                         
   1   5   6       5950.87       5863.58        87.43 o                         
   2   5   6      15642.01      15561.84       189.67 o                         
   3   5   6       7151.58       7232.66        99.12 o                         
   4   5   6       8968.13       9003.45       208.28 o                         
   5   5   6        181.52         96.54        42.21 o                         
   0   6   6      28730.02      28315.82       296.32 o                         
   1   6   6        126.87        139.59        43.92 o                         
   2   6   6       1047.53       1121.83        62.10 o                         
   3   6   6      18402.76      19006.62       222.72 o                         
   4   6   6      12593.96      12571.81       158.90 o                         
   5   6   6       1858.15       1917.74        52.72 o                         
   6   6   6         15.72         67.41       110.73 o                         
   0   1   7      36762.50      38597.32       211.95 o                         
   1   1   7      67493.82      67128.34       317.90 o                         
  -1   2   7       1594.96       1706.60        46.36 o                         
   0   2   7       3147.63       3002.92        53.16 o                         
   1   2   7       1219.77       1332.97        47.43 o                         
   2   2   7      13029.37      12814.05       121.91 o                         
  -2   3   7       5366.94       5498.43        96.71 o                         
  -1   3   7       9073.25       9347.92       111.49 o                         
   0   3   7        876.67        988.26        42.11 o                         
   1   3   7       7903.35       8358.05       129.38 o                         
   2   3   7       5255.21       5370.98        94.25 o                         
   3   3   7       1224.66       1167.01        54.36 o                         
  -3   4   7       2051.01       2166.85        73.18 o                         
  -2   4   7       5452.17       5248.38        85.62 o                         
  -1   4   7       4966.20       4809.04        86.10 o                         
   0   4   7       1615.12       1736.93        62.89 o                         
   1   4   7       6309.08       6010.93        99.67 o                         
   2   4   7       5758.68       5453.54        78.31 o                         
   3   4   7       2904.49       2832.29        61.06 o                         
   4   4   7        646.01        593.51        55.44 o                         
  -4   5   7      11586.49      11511.77       128.67 o                         
  -3   5   7       1887.83       1835.13        57.02 o                         
  -2   5   7      12190.00      12244.69       150.28 o                         
  -1   5   7       3067.49       3080.28       101.11 o                         
   0   5   7      20390.06      19600.27       412.98 o                         
   1   5   7       4208.68       4316.13        86.67 o                         
   2   5   7      11618.87      11590.46       151.05 o                         
   3   5   7       2392.91       2431.30        75.29 o                         
   4   5   7      10673.16      10669.80       132.18 o                         
   5   5   7       8556.07       8588.33       130.92 o                         
  -5   6   7       3098.33       2918.01        94.58 o                         
  -4   6   7      20491.38      20902.83       249.12 o                         
  -3   6   7        167.41        237.76        47.13 o                         
  -2   6   7       4223.00       4089.45        98.15 o                         
  -1   6   7       6358.06       6367.20        94.03 o                         
   0   6   7       5244.06       5168.27       108.92 o                         
   1   6   7       6947.36       7029.39       106.37 o                         
   2   6   7       3670.75       3752.35        98.84 o                         
   3   6   7         59.22         88.32        42.34 o                         
   4   6   7      18275.03      17756.16       255.75 o                         
   5   6   7       2862.31       2953.66        80.89 o                         
   6   6   7       3659.20       3677.93        79.25 o                         
   0   7   7      26852.79      26163.13       348.25 o                         
   1   7   7        926.53        843.35        59.20 o                         
   2   7   7         62.96         24.95        50.33 o                         
   3   7   7       3543.81       3648.94        88.55 o                         
   4   7   7        213.36        161.10        53.72 o                         
   5   7   7      13818.31      14843.98       182.67 o                         
   6   7   7       1556.43       1619.83        60.66 o                         
   7   7   7      10153.69       9236.99       373.29 o                         
   0   0   8      56974.99      54618.18       506.98 o                         
   0   1   8       7775.33       7403.06       103.37 o                         
   1   1   8       5437.86       5469.91        94.44 o                         
  -1   2   8       4241.51       4484.35        87.52 o                         
   0   2   8       3393.78       3479.49        73.97 o                         
   1   2   8       5968.96       6192.89        89.50 o                         
   2   2   8        123.33        131.66        38.82 o                         
  -2   3   8      11319.03      10428.30       178.87 o                         
  -1   3   8       1366.11       1422.19        43.58 o                         
   0   3   8        123.79        181.97        38.43 o                         
   1   3   8        653.55        704.63        52.37 o                         
   2   3   8      11754.36      11225.81       142.70 o                         
   3   3   8       9246.10       9284.81       141.27 o                         
  -3   4   8       2473.75       2325.45        76.48 o                         
  -2   4   8      27524.76      27848.07       308.55 o                         
  -1   4   8       7390.88       7452.88        97.86 o                         
   0   4   8      32058.26      31323.32       291.24 o                         
   1   4   8       8528.29       8728.65       127.28 o                         
   2   4   8      31224.29      31550.60       298.95 o                         
   3   4   8       2927.82       2703.94        69.23 o                         
   4   4   8         24.16         41.78        49.09 o                         
  -4   5   8       3367.93       3315.96        87.83 o                         
  -3   5   8      21402.89      21998.21       228.32 o                         
  -2   5   8      10658.28      10881.27       150.25 o                         
  -1   5   8       8041.53       7740.23       180.41 o                         
   0   5   8       4353.06       4235.86       128.47 o                         
   1   5   8       9292.67       8953.19       133.45 o                         
   2   5   8       9634.08       9734.30       139.36 o                         
   3   5   8      21684.24      22434.40       214.30 o                         
   4   5   8       3004.56       2880.54        93.99 o                         
   5   5   8        706.48        767.45        57.90 o                         
  -5   6   8       7699.50       7810.63       138.82 o                         
  -4   6   8      13344.08      13429.86       213.67 o                         
  -3   6   8       6896.12       6875.54       110.20 o                         
  -2   6   8       5726.13       5276.75        99.65 o                         
  -1   6   8       8982.05       8641.86       152.90 o                         
   0   6   8         86.67        102.21        53.84 o                         
   1   6   8       8466.22       8358.77       125.06 o                         
   2   6   8       5694.58       5536.60       120.73 o                         
   3   6   8       6852.76       7073.41       121.07 o                         
   4   6   8      13798.53      13822.32       192.21 o                         
   5   6   8       8416.15       8656.15       191.67 o                         
   6   6   8        875.43        896.55        60.25 o                         
  -6   7   8       8439.50       8964.44       138.37 o                         
  -5   7   8        176.36        227.33        51.81 o                         
  -4   7   8        569.37        658.80        63.04 o                         
  -3   7   8      16095.03      15727.20       200.38 o                         
  -2   7   8       4276.30       4273.39       112.30 o                         
  -1   7   8       8439.33       7829.26       259.72 o                         
   0   7   8        645.08        627.62        53.33 o                         
   1   7   8       8512.99       8449.07       121.84 o                         
   2   7   8       5390.08       5504.87       120.99 o                         
   3   7   8      16600.19      16662.32       208.35 o                         
   4   7   8        430.31        453.32        68.53 o                         
   5   7   8        151.55        170.05        53.33 o                         
   6   7   8       7185.40       7437.09       113.14 o                         
   7   7   8       8673.79       8870.10       193.13 o                         
   0   8   8      74498.02      72025.34      1259.80 o                         
   1   8   8         83.13        118.87        48.74 o                         
   2   8   8       4683.96       4785.41       116.31 o                         
   3   8   8       3356.71       3511.56       105.01 o                         
   4   8   8       6644.06       7056.91       144.24 o                         
   5   8   8       1314.77       1731.66        77.72 o                         
   6   8   8         54.86         63.09        76.71 o                         
   7   8   8       1170.41       1018.75        99.69 o                         
   8   8   8      20164.76      20160.80       868.97 o                         
   0   1   9       5120.62       4802.79        95.84 o                         
   1   1   9         58.41          1.54        48.57 o                         
  -1   2   9       3378.30       3454.11        85.08 o                         
   0   2   9       7863.61       7515.27       104.50 o                         
   1   2   9       3512.24       3711.62        92.40 o                         
   2   2   9      34509.14      34662.27       304.57 o                         
  -2   3   9       1934.90       2045.18        63.34 o                         
  -1   3   9      18211.16      18216.67       176.54 o                         
   0   3   9      12463.92      12380.55       143.87 o                         
   1   3   9      16790.73      16596.58       277.73 o                         
   2   3   9       1745.55       1849.14        74.88 o                         
   3   3   9       1099.49        850.90        76.81 o                         
  -3   4   9       2024.13       2146.87        86.42 o                         
  -2   4   9       1675.38       1577.78        96.82 o                         
  -1   4   9      16860.36      17008.93       201.50 o                         
   0   4   9       2163.54       2154.75        67.34 o                         
   1   4   9      14918.19      15111.95       215.88 o                         
   2   4   9       1875.58       1884.43        80.14 o                         
   3   4   9       2780.90       2740.55        83.54 o                         
   4   4   9        178.70        199.26        65.88 o                         
  -4   5   9       9146.52       9063.32       201.07 o                         
  -3   5   9       7624.69       7651.69       160.61 o                         
  -2   5   9       3901.50       3913.97       115.41 o                         
  -1   5   9        956.79        895.36        69.63 o                         
   0   5   9         82.71         83.80        61.08 o                         
   1   5   9       1380.45       1366.57        66.64 o                         
   2   5   9       3989.75       4040.26        90.90 o                         
   3   5   9       6926.83       6838.94       120.32 o                         
   4   5   9       9567.18       9288.90       175.47 o                         
   5   5   9       4456.44       4844.43       110.10 o                         
  -5   6   9        698.56        701.06        51.94 o                         
  -4   6   9       4630.82       4710.68       140.60 o                         
  -3   6   9       8368.47       7877.78       184.91 o                         
  -2   6   9       2469.11       2319.64        89.68 o                         
  -1   6   9       4385.97       4341.37       105.16 o                         
   0   6   9       5024.50       5243.83       149.00 o                         
   1   6   9       5129.74       5092.15        98.75 o                         
   2   6   9       2324.36       2278.91        90.51 o                         
   3   6   9       7767.35       7809.49       137.66 o                         
   4   6   9       4556.98       4806.52       194.78 o                         
   5   6   9        413.52        319.56        67.09 o                         
   6   6   9       4314.26       3954.43       204.24 o                         
  -6   7   9        381.64        472.03       105.46 o                         
  -5   7   9       1580.91       1530.35        94.08 o                         
  -4   7   9       6481.63       6529.87       206.64 o                         
  -3   7   9       7387.55       7665.08       138.09 o                         
  -2   7   9       4784.34       4719.18       119.60 o                         
  -1   7   9        224.01        185.67        40.92 o                         
   0   7   9        860.57        920.31        64.59 o                         
   1   7   9        339.81        332.14        57.56 o                         
   2   7   9       4208.82       4133.34       117.13 o                         
   3   7   9       7435.23       8063.86       146.89 o                         
   4   7   9       6742.59       6820.44       207.08 o                         
   5   7   9       1795.59       1615.94        93.82 o                         
   6   7   9        444.46        362.28       103.03 o                         
   7   7   9        920.61       1128.47       100.75 o                         
  -7   8   9       3264.60       3266.83       136.12 o                         
  -6   8   9       4013.07       3997.04       185.33 o                         
  -5   8   9        642.25        838.45        79.84 o                         
  -4   8   9       5629.78       5548.16       152.35 o                         
  -3   8   9       2850.30       2923.81       113.32 o                         
  -2   8   9       1314.05       1115.60        98.67 o                         
  -1   8   9       1517.85       1522.23        91.72 o                         
   0   8   9        120.75        156.11        53.43 o                         
   1   8   9       1355.01       1440.73        82.07 o                         
   2   8   9        910.91        793.69        77.83 o                         
   3   8   9       2652.89       2717.75        92.26 o                         
   4   8   9       5064.68       5102.49       130.25 o                         
   5   8   9       1466.06       1566.05        93.63 o                         
   6   8   9       3816.01       3350.89       146.84 o                         
   7   8   9       2667.03       2822.46       133.02 o                         
   8   8   9         90.30        196.89        93.59 o                         
   0   9   9       5841.87       5442.87       209.55 o                         
   1   9   9        713.08        789.97        84.91 o                         
   2   9   9       2742.59       2638.84       102.05 o                         
   3   9   9        200.57        434.50        74.91 o                         
   4   9   9       5967.87       6018.37       162.16 o                         
   5   9   9       2315.20       2132.22       129.51 o                         
   6   9   9        139.98        129.53       122.38 o                         
   7   9   9       2648.09       2952.22       136.98 o                         
   8   9   9         24.87        151.02        92.07 o                         
   9   9   9       3059.59       3144.76       342.42 o                         
   0   1  10        328.88        406.44        56.10 o                         
   1   1  10       2492.15       2514.22        97.22 o                         
  -1   2  10      24717.16      24192.29       256.81 o                         
   0   2  10         31.07         63.55        56.32 o                         
   1   2  10      23786.12      23192.09       211.47 o                         
   2   2  10       5366.36       5541.26       127.41 o                         
  -2   3  10       3634.95       3484.87        88.34 o                         
  -1   3  10       3197.49       3206.70        98.65 o                         
   0   3  10         17.63        -23.64        49.29 o                         
   1   3  10       3068.09       2994.74       101.14 o                         
   2   3  10       3732.24       3432.51       119.15 o                         
   3   3  10       3264.64       3369.14       121.42 o                         
  -3   4  10       3865.41       4082.16       143.00 o                         
  -2   4  10      15154.55      14760.04       276.02 o                         
  -1   4  10       2469.52       2215.24        72.90 o                         
   0   4  10      20913.54      20523.49       341.48 o                         
   1   4  10       2567.09       2515.40        91.54 o                         
   2   4  10      15862.19      15100.02       236.19 o                         
   3   4  10       3421.86       3341.61       103.61 o                         
   4   4  10       5045.66       5003.17       160.30 o                         
  -4   5  10       1006.64        836.41        96.92 o                         
  -3   5  10        792.73        862.52        84.00 o                         
  -2   5  10       7545.84       7321.55       182.22 o                         
  -1   5  10        778.95        774.18        72.61 o                         
   0   5  10      21302.42      21794.82       278.36 o                         
   1   5  10        887.84        876.80        78.54 o                         
   2   5  10       6487.01       6077.42       150.73 o                         
   3   5  10        641.44        549.84        64.16 o                         
   4   5  10       1351.77       1251.20        88.05 o                         
   5   5  10       4511.30       4644.91       126.56 o                         
  -5   6  10       6133.35       5895.64       184.90 o                         
  -4   6  10       9273.48       9257.68       270.28 o                         
  -3   6  10       9871.89       9869.56       205.94 o                         
  -2   6  10        121.71        176.88        52.35 o                         
  -1   6  10       3115.52       3282.69       109.35 o                         
   0   6  10        193.28        188.29        38.62 o                         
   1   6  10       2369.79       2437.80       118.76 o                         
   2   6  10        139.13        220.84        66.16 o                         
   3   6  10       9146.79       9302.05       275.92 o                         
   4   6  10       9290.08       9436.94       179.63 o                         
   5   6  10       5554.84       5293.67       181.97 o                         
   6   6  10        224.75        152.58        94.96 o                         
  -6   7  10       9524.10       9236.68       459.49 o                         
  -5   7  10        472.87        484.74       105.77 o                         
  -4   7  10        975.40       1219.09       157.80 o                         
  -3   7  10       2957.37       2846.79       161.81 o                         
  -2   7  10       5909.67       5914.24       134.25 o                         
  -1   7  10       1311.13       1385.76        67.19 o                         
   0   7  10        804.05        840.74        62.59 o                         
   1   7  10       1740.54       1834.41        92.40 o                         
   2   7  10       5210.57       5547.98       139.08 o                         
   3   7  10       2612.30       2692.51       127.12 o                         
   4   7  10        738.14        722.78       101.44 o                         
   5   7  10        808.55        737.76       100.63 o                         
   6   7  10       9187.77       8684.36       221.53 o                         
   7   7  10        624.17        483.64       120.61 o                         
  -7   8  10       1340.10       1236.93       125.73 o                         
  -6   8  10          9.71        -46.44       114.05 o                         
  -5   8  10        499.73        641.49        86.65 o                         
  -4   8  10       6634.20       6572.67       186.40 o                         
  -3   8  10       5816.96       5539.16       172.76 o                         
  -2   8  10        149.27         54.50        97.15 o                         
  -1   8  10         36.18        -71.85        85.27 o                         
   0   8  10        134.60        199.46        52.66 o                         
   1   8  10         65.24         17.10        57.57 o                         
   2   8  10        166.96        246.52        75.47 o                         
   3   8  10       5549.53       5445.99       168.34 o                         
   4   8  10       7607.31       8023.71       220.93 o                         
   5   8  10        454.69        310.80       111.32 o                         
   6   8  10         11.40       -117.96       100.36 o                         
   7   8  10       1035.20        988.64       113.00 o                         
   8   8  10        455.01        580.31       116.89 o                         
  -8   9  10        767.06       1093.91       113.71 o                         
  -7   9  10       1159.75       1384.40       112.97 o                         
  -6   9  10       8456.30       8415.93       327.22 o                         
  -5   9  10       1300.70       1117.44       157.89 o                         
  -4   9  10       1618.24       1680.86       129.47 o                         
  -3   9  10        758.38        600.88       102.39 o                         
  -2   9  10       7997.05       7911.13       325.25 o                         
  -1   9  10       1035.92       1003.53        87.72 o                         
   0   9  10          7.84          8.55        73.06 o                         
   1   9  10       1256.44       1264.30        95.21 o                         
   2   9  10       8465.28       8697.71       215.57 o                         
   3   9  10        740.60        880.81        91.49 o                         
   4   9  10       1680.85       1902.92       101.39 o                         
   5   9  10       1257.05       1192.59       146.21 o                         
   6   9  10       9628.82       9420.57       236.00 o                         
   7   9  10       1042.77       1238.50       125.14 o                         
   8   9  10        756.38        815.53       124.27 o                         
   9   9  10          6.83        148.21        99.93 o                         
   0  10  10        537.03        558.75       123.71 o                         
   1  10  10      12146.41      12913.77       263.46 o                         
   2  10  10       1190.77       1088.90       111.35 o                         
   3  10  10       3148.82       2754.06       141.11 o                         
   4  10  10        427.59        590.57       112.55 o                         
   5  10  10       1565.78       1498.40       174.17 o                         
   6  10  10       1685.99       1346.57       147.04 o                         
   7  10  10       6811.89       6512.51       228.69 o                         
   8  10  10         46.00        213.13       118.90 o                         
   9  10  10       2794.68       3117.11       153.45 o                         
  10  10  10       1183.33       1662.13       324.27 o                         
   0   1  11       3923.87       3990.31       109.30 o                         
   1   1  11       1228.50       1475.32        88.94 o                         
  -1   2  11       1245.63       1230.07        93.74 o                         
   0   2  11       1145.99       1138.45        62.30 o                         
   1   2  11       1163.57       1190.60        74.44 o                         
   2   2  11       2688.76       2733.56       100.04 o                         
  -2   3  11        114.31        221.79        97.29 o                         
  -1   3  11        177.32         -6.34       103.76 o                         
   0   3  11      14851.82      15006.55       328.56 o                         
   1   3  11         85.15         23.51        56.25 o                         
   2   3  11         46.11         47.71        71.43 o                         
   3   3  11       7274.58       7654.27       178.88 o                         
  -3   4  11       6879.51       6962.45       293.46 o                         
  -2   4  11         68.57        150.02        97.20 o                         
  -1   4  11        815.60       1017.90       112.36 o                         
   0   4  11       3194.07       3097.00       167.05 o                         
   1   4  11        831.66        818.67        71.33 o                         
   2   4  11         33.16        115.12       119.16 o                         
   3   4  11       6782.55       6805.56       248.29 o                         
   4   4  11        419.52        570.38       110.26 o                         
  -4   5  11       2884.13       2725.86       138.51 o                         
  -3   5  11        843.14        789.00        91.92 o                         
  -2   5  11       3518.56       3520.87       163.48 o                         
  -1   5  11      10341.96      10176.51       287.88 o                         
   0   5  11       4989.41       5379.92       187.73 o                         
   1   5  11      10845.74      10391.48       636.01 o                         
   2   5  11       2532.13       2325.67       131.18 o                         
   3   5  11        583.43        413.55       100.06 o                         
   4   5  11       3280.52       3368.82       163.32 o                         
   5   5  11       1154.06       1097.45       109.73 o                         
  -5   6  11       1045.48       1065.01       116.14 o                         
  -4   6  11        489.71        705.91       125.24 o                         
  -3   6  11       2331.21       2446.97       122.79 o                         
  -2   6  11       8411.18       8134.01       206.77 o                         
  -1   6  11        640.08        563.87       176.84 o                         
   0   6  11       2699.41       2909.48       119.36 o                         
   1   6  11        542.29        493.76        77.44 o                         
   2   6  11       8559.96       8560.08       251.87 o                         
   3   6  11       2305.33       2327.16       137.03 o                         
   4   6  11        543.37        694.74       114.88 o                         
   5   6  11        918.08        842.34       105.92 o                         
   6   6  11       2198.60       2269.26       138.43 o                         
  -6   7  11       2573.77       2803.26       167.19 o                         
  -5   7  11       1113.61       1076.60       131.41 o                         
  -4   7  11       1170.91       1353.84       172.63 o                         
  -3   7  11        686.67        523.82        99.70 o                         
  -2   7  11        883.82        891.64       128.07 o                         
  -1   7  11       5154.57       5297.04       140.08 o                         
   0   7  11       9298.73       8401.63       172.46 o                         
   1   7  11       4675.84       5231.22       189.24 o                         
   2   7  11        917.17        926.43       149.92 o                         
   3   7  11        541.45        440.99       143.37 o                         
   4   7  11       1759.14       1748.42       135.19 o                         
   5   7  11        969.25        927.18       109.28 o                         
   6   7  11       2183.57       2172.37       138.17 o                         
   7   7  11       1650.11       1989.14       164.36 o                         
  -7   8  11       1824.46       1922.76       169.71 o                         
  -6   8  11       2555.41       2431.88       157.46 o                         
  -5   8  11        509.34        625.05       143.77 o                         
  -4   8  11        768.32        619.76       126.76 o                         
  -3   8  11       2535.99       2552.73       206.38 o                         
  -2   8  11       4807.73       4527.09       185.67 o                         
  -1   8  11       7895.82       7462.42       197.91 o                         
   0   8  11       4830.29       5079.56       168.38 o                         
   1   8  11       7992.88       8114.71       268.35 o                         
   2   8  11       4697.06       4749.51       161.95 o                         
   3   8  11       2894.77       2877.41       164.82 o                         
   4   8  11        838.71        576.03       116.78 o                         
   5   8  11        549.00        438.94       110.43 o                         
   6   8  11       2826.17       2497.46       149.37 o                         
   7   8  11       2050.45       2297.74       136.51 o                         
   8   8  11       1260.52       1315.79       124.44 o                         
  -8   9  11       1277.98       1611.79       140.48 o                         
  -7   9  11       1050.70       1202.71       135.56 o                         
  -6   9  11       1755.92       1667.73       152.60 o                         
  -5   9  11        898.26        814.63       136.84 o                         
  -4   9  11        498.98        515.78        93.45 o                         
  -3   9  11       1690.62       1473.62       129.93 o                         
  -2   9  11        690.48        636.02        98.86 o                         
  -1   9  11        957.33        796.66        89.69 o                         
   0   9  11       4796.74       4899.57       175.97 o                         
   1   9  11       1053.63       1033.79       115.04 o                         
   2   9  11        658.22        696.76       136.74 o                         
   3   9  11       1513.05       1623.97       133.92 o                         
   4   9  11        286.19        161.93       167.46 o                         
   5   9  11        742.06        671.16       114.12 o                         
   6   9  11       1697.48       1976.33       130.42 o                         
   7   9  11        811.01        878.31       110.87 o                         
   8   9  11        926.43       1209.51       128.50 o                         
   9   9  11       3038.09       3553.63       179.83 o                         
  -9  10  11        456.11        789.03       197.06 o                         
  -8  10  11       1132.22       1209.81       230.27 o                         
  -7  10  11        447.51        427.70       130.92 o                         
  -6  10  11       1054.41       1125.05       146.68 o                         
  -5  10  11       1518.53       1234.46       186.94 o                         
  -4  10  11        238.87        295.46       126.11 o                         
  -3  10  11        612.14        722.38       106.94 o                         
  -2  10  11       3619.82       3588.49       160.99 o                         
  -1  10  11       1310.38       1257.07       135.65 o                         
   0  10  11       1036.31        762.39       126.50 o                         
   1  10  11       1372.57       1395.82       119.96 o                         
   2  10  11       2932.58       2918.94       152.75 o                         
   3  10  11        918.36        951.45       196.19 o                         
   4  10  11        455.54       -221.65       185.13 o                         
   5  10  11       1580.30       1563.41       204.46 o                         
   6  10  11       1101.00       1202.07       137.64 o                         
   7  10  11        300.97        497.81       139.47 o                         
   8  10  11       1247.31       1357.93       229.95 o                         
   9  10  11        437.41        741.31       282.67 o                         
   0  11  11         92.83         60.76       160.64 o                         
   1  11  11        977.17        824.67       137.13 o                         
   2  11  11        564.83        721.00       124.55 o                         
   3  11  11        420.13        240.01       131.61 o                         
   4  11  11        903.42        706.33       142.78 o                         
   5  11  11        461.26        360.15       144.14 o                         
   6  11  11         13.01        -57.43       116.34 o                         
   7  11  11        861.95       1128.74       330.65 o                         
   8  11  11        928.74        930.63       291.23 o                         
   0   0  12       7517.06       8086.59       306.53 o                         
   0   1  12        246.34        269.30        61.09 o                         
   1   1  12      16743.13      16547.62       240.59 o                         
  -1   2  12       5643.63       5592.72       164.44 o                         
   0   2  12       4963.44       5052.41       148.62 o                         
   1   2  12       6373.97       6436.34       167.36 o                         
   2   2  12      11343.31      10791.51       215.45 o                         
  -2   3  12       6351.90       6269.17       205.20 o                         
  -1   3  12       1020.94        940.66        94.82 o                         
   0   3  12         97.54        141.62        70.55 o                         
   1   3  12       1417.59       1350.46       109.27 o                         
   2   3  12       7132.15       6980.87       197.01 o                         
   3   3  12        675.69        733.43       138.18 o                         
  -3   4  12       1900.97       2084.47       144.51 o                         
  -2   4  12        551.88        484.97       108.00 o                         
  -1   4  12        259.24        203.06       101.08 o                         
   0   4  12        133.53        -95.35       119.90 o                         
   1   4  12        100.82         32.99        75.57 o                         
   2   4  12        595.44        444.78       122.91 o                         
   3   4  12       1710.05       1755.14       167.26 o                         
   4   4  12       6648.70       6748.60       220.34 o                         
  -4   5  12       1814.98       1875.67       146.76 o                         
  -3   5  12       4309.54       4660.82       170.91 o                         
  -2   5  12        960.54       1060.10       124.26 o                         
  -1   5  12       9179.60       8406.42       345.61 o                         
   0   5  12        273.22        -71.30       150.54 o                         
   1   5  12       9186.22       8423.62       275.84 o                         
   2   5  12        813.54        757.31       107.69 o                         
   3   5  12       5086.62       5146.93       194.74 o                         
   4   5  12       1410.78       1506.42       183.69 o                         
   5   5  12       1602.99       1582.18       144.96 o                         
  -5   6  12       2148.08       2036.54       141.71 o                         
  -4   6  12         85.79         93.18       104.45 o                         
  -3   6  12       1213.91       1585.39       125.13 o                         
  -2   6  12       3333.88       3201.80       170.20 o                         
  -1   6  12       2866.83       2883.33       262.70 o                         
   0   6  12      11756.77      11946.48       287.77 o                         
   1   6  12       2714.00       2720.57       157.75 o                         
   2   6  12       3213.62       3206.23       155.68 o                         
   3   6  12       1185.04       1324.90       125.58 o                         
   4   6  12        179.79        296.94       111.81 o                         
   5   6  12       1619.72       1402.75       139.21 o                         
   6   6  12      20366.20      21044.42       436.85 o                         
  -6   7  12       3120.20       3131.71       165.31 o                         
  -5   7  12        259.45        317.19       136.90 o                         
  -4   7  12        324.36        269.54       105.88 o                         
  -3   7  12       2584.34       2684.79       146.65 o                         
  -2   7  12        147.94          6.04       130.22 o                         
  -1   7  12        871.01        877.52       116.72 o                         
   0   7  12       1116.92        976.13       177.59 o                         
   1   7  12       1182.15       1188.19       120.24 o                         
   2   7  12        163.87         88.82        96.81 o                         
   3   7  12       3219.03       3177.90       161.07 o                         
   4   7  12        432.38        258.70       171.16 o                         
   5   7  12        539.24        588.09       123.54 o                         
   6   7  12       2785.90       2755.14       159.07 o                         
   7   7  12         85.48       -100.28       115.39 o                         
  -7   8  12        181.84         30.24       131.51 o                         
  -6   8  12       3743.87       3742.10       185.74 o                         
  -5   8  12        892.32        890.12       203.37 o                         
  -4   8  12        392.10        366.47       130.39 o                         
  -3   8  12       1780.41       1794.73       182.63 o                         
  -2   8  12       3828.94       4127.58       236.56 o                         
  -1   8  12       1057.81       1169.15       131.00 o                         
   0   8  12        771.78        742.01       176.66 o                         
   1   8  12       1385.05       1974.52       169.68 o                         
   2   8  12       3989.75       4661.97       300.19 o                         
   3   8  12       1649.01       1569.49       215.21 o                         
   4   8  12        417.10        301.08       155.11 o                         
   5   8  12        776.48        824.45       129.04 o                         
   6   8  12       3202.91       2940.55       161.90 o                         
   7   8  12        223.78        234.27       113.79 o                         
   8   8  12       5717.26       5859.82       200.83 o                         
  -8   9  12          7.27        248.80       167.61 o                         
  -7   9  12       2017.36       2175.54       204.34 o                         
  -6   9  12       2022.92       1740.32       167.28 o                         
  -5   9  12       2844.06       2639.65       220.61 o                         
  -4   9  12        768.69        870.40       149.39 o                         
  -3   9  12       4050.37       3509.98       185.33 o                         
  -2   9  12       3386.85       3731.49       190.21 o                         
  -1   9  12       1507.18       1377.75       174.79 o                         
   0   9  12         14.49        -70.05       109.59 o                         
   1   9  12       1487.20       1187.77       157.28 o                         
   2   9  12       3723.78       4318.81       222.26 o                         
   3   9  12       4344.11       3758.92       261.14 o                         
   4   9  12        849.36        823.07       165.17 o                         
   5   9  12       2805.68       3164.76       190.28 o                         
   6   9  12       2113.73       1937.74       160.58 o                         
   7   9  12       1797.77       1699.09       153.22 o                         
   8   9  12         61.99        326.93       211.84 o                         
   9   9  12       2199.59       3004.43       385.99 o                         
  -8  10  12       2311.94       2408.64       373.05 o                         
  -7  10  12       1333.83       1327.27       214.93 o                         
  -6  10  12       1388.75       1071.49       204.65 o                         
  -5  10  12       2911.46       2818.21       192.27 o                         
  -4  10  12        481.49        403.02       139.07 o                         
  -3  10  12         80.63         63.58       152.49 o                         
  -2  10  12       5425.81       5791.03       228.59 o                         
  -1  10  12         12.16        -19.12       153.51 o                         
   0  10  12       3169.30       3281.93       184.16 o                         
   1  10  12          3.08         38.41       117.94 o                         
   2  10  12       5226.17       5838.42       204.95 o                         
   3  10  12         31.65        252.18       127.14 o                         
   4  10  12        470.57        238.77       156.21 o                         
   5  10  12       2994.51       3120.75       198.27 o                         
   6  10  12       1274.29       1267.90       159.86 o                         
   7  10  12       1290.79       1456.24       204.02 o                         
   8  10  12       2515.94       3010.07       436.87 o                         
  -6  11  12       1695.42       1653.03       222.95 o                         
  -5  11  12        437.32        401.45       243.81 o                         
  -4  11  12        417.53        561.68       172.27 o                         
  -3  11  12        437.46        200.86       165.37 o                         
  -2  11  12       1020.65       1155.21       189.46 o                         
  -1  11  12       2349.36       2606.34       185.14 o                         
   0  11  12        756.89        628.45       130.83 o                         
   1  11  12       2875.47       2774.04       181.58 o                         
   2  11  12       1017.71        803.32       274.49 o                         
   3  11  12        404.02        308.77       156.77 o                         
   4  11  12        308.48        288.73       138.48 o                         
   5  11  12        539.10        591.17       172.63 o                         
   6  11  12       1443.33       1167.17       182.95 o                         
   0  12  12       3250.94       3681.01       286.90 o                         
   1  12  12        607.48        531.85       198.61 o                         
   2  12  12       1136.77       1201.53       236.10 o                         
   3  12  12        743.51        644.86       202.56 o                         
   4  12  12       3255.98       3474.63       296.16 o                         
   0   1  13       2086.69       2321.68       130.09 o                         
   1   1  13       1144.66       1095.23        95.03 o                         
  -1   2  13       1119.59       1132.40       102.73 o                         
   0   2  13       6862.64       6942.65       218.22 o                         
   1   2  13       1156.10       1258.69       132.28 o                         
   2   2  13       5136.98       5497.79       169.48 o                         
  -2   3  13       2574.22       2639.73       136.14 o                         
  -1   3  13        543.60        537.67        94.42 o                         
   0   3  13       3991.10       3818.73       202.47 o                         
   1   3  13        557.63        428.32       151.89 o                         
   2   3  13       3195.54       3152.60       150.92 o                         
   3   3  13       5815.08       5826.55       199.33 o                         
  -3   4  13       6448.47       6744.41       319.60 o                         
  -2   4  13        178.62        226.94       180.68 o                         
  -1   4  13       1562.68       1466.07       134.60 o                         
   0   4  13         45.41        -26.98       116.67 o                         
   1   4  13       1398.48       1148.83       147.68 o                         
   2   4  13        273.06         70.93       125.57 o                         
   3   4  13       6226.68       6150.54       262.43 o                         
   4   4  13       2885.09       3322.03       181.76 o                         
  -4   5  13       1795.72       1833.99       154.64 o                         
  -3   5  13       4260.68       4251.86       176.57 o                         
  -2   5  13       1164.65       1184.16       134.40 o                         
  -1   5  13       3853.97       3870.16       268.68 o                         
   0   5  13         22.95       -254.40       169.60 o                         
   1   5  13       3746.18       3777.41       205.36 o                         
   2   5  13       1316.52       1103.60       120.02 o                         
   3   5  13       4289.03       4126.16       184.04 o                         
   4   5  13       2062.86       2122.47       155.10 o                         
   5   5  13       1688.19       1584.30       148.84 o                         
  -5   6  13       1545.52       1348.54       150.97 o                         
  -4   6  13       2613.99       2515.47       175.69 o                         
  -3   6  13        276.30        575.45       119.59 o                         
  -2   6  13       5540.01       5611.41       255.49 o                         
  -1   6  13        418.28        481.58       171.76 o                         
   0   6  13         43.29       -166.91       178.70 o                         
   1   6  13        412.66        192.38       135.89 o                         
   2   6  13       6023.56       6169.88       209.06 o                         
   3   6  13        343.71        275.40       110.65 o                         
   4   6  13       2480.65       2321.10       162.30 o                         
   5   6  13       1742.96       1760.81       155.80 o                         
   6   6  13        410.44        504.03       130.46 o                         
  -6   7  13       1295.39       1473.13       143.27 o                         
  -5   7  13         53.92        -82.34       125.65 o                         
  -4   7  13       4404.34       4474.15       216.25 o                         
  -3   7  13       1289.96       1098.32       170.87 o                         
  -2   7  13         59.23        235.57       137.23 o                         
  -1   7  13       3078.41       3008.44       207.54 o                         
   0   7  13        166.55        106.03       231.34 o                         
   1   7  13       2947.98       2539.93       240.40 o                         
   2   7  13         63.55         24.18       146.97 o                         
   3   7  13        996.40        734.70       156.32 o                         
   4   7  13       4128.85       4242.26       193.62 o                         
   5   7  13         82.58         62.82       114.92 o                         
   6   7  13       1231.32       1470.84       152.69 o                         
   7   7  13        495.89        444.02       123.21 o                         
  -7   8  13        279.85         42.54       135.31 o                         
  -6   8  13        965.78        832.55       199.03 o                         
  -5   8  13       1007.14       1005.32       148.11 o                         
  -4   8  13       1601.47       1566.12       162.85 o                         
  -3   8  13        725.23        741.48       160.82 o                         
  -2   8  13        814.95        932.16       159.75 o                         
  -1   8  13         41.66         29.20       135.02 o                         
   0   8  13       6617.12       6769.62       301.51 o                         
   1   8  13        139.17         85.22       255.83 o                         
   2   8  13        746.90        663.92       752.97 o                         
   3   8  13        646.97        398.87       157.20 o                         
   4   8  13       1951.26       1806.17       256.54 o                         
   5   8  13       1233.44       1212.15       178.05 o                         
   6   8  13        845.10        720.75       225.93 o                         
   7   8  13        166.92        335.05       154.35 o                         
   8   8  13        147.78        295.42       371.79 o                         
  -7   9  13        310.51       -134.51       284.86 o                         
  -6   9  13        452.53        329.21       137.97 o                         
  -5   9  13        421.93        310.65       134.23 o                         
  -4   9  13       3214.11       3343.85       235.59 o                         
  -3   9  13       1380.65       1422.77       190.27 o                         
  -2   9  13         45.43        -32.50       150.66 o                         
  -1   9  13       1136.59        972.06       187.51 o                         
   0   9  13        142.58         98.03       136.87 o                         
   1   9  13        863.31        168.93       178.44 o                         
   2   9  13         39.55        -52.77       273.69 o                         
   3   9  13       1273.84       1136.14       204.60 o                         
   4   9  13       3399.98       3672.30       241.07 o                         
   5   9  13        300.41        170.53       130.74 o                         
   6   9  13        715.34        913.71       193.82 o                         
   7   9  13        506.73        577.76       212.88 o                         
  -6  10  13        579.69        342.05       197.53 o                         
  -5  10  13        316.91        586.17       372.59 o                         
  -4  10  13        959.63        889.30       216.92 o                         
  -3  10  13       1977.10       2113.30       235.16 o                         
  -2  10  13       2850.27       2751.02       228.86 o                         
  -1  10  13         75.95        205.35       124.56 o                         
   0  10  13        386.33        420.74       132.51 o                         
   1  10  13        120.16         74.56       119.49 o                         
   2  10  13       3038.37       2790.32       265.98 o                         
   3  10  13       1998.34       2209.59       181.59 o                         
   4  10  13        781.67        920.98       152.18 o                         
   5  10  13        329.43         33.19       166.19 o                         
   6  10  13        398.24        379.54       199.16 o                         
  -4  11  13        397.46        228.58       198.30 o                         
  -3  11  13        211.22        119.47       181.54 o                         
  -2  11  13       1850.76       2145.72       253.80 o                         
  -1  11  13        761.15        514.76       194.52 o                         
   0  11  13        247.59        181.74       144.67 o                         
   1  11  13        476.21        650.99       254.69 o                         
   2  11  13       1580.00       1870.17       320.27 o                         
   3  11  13        235.37         44.31       229.01 o                         
   4  11  13        355.20        501.72       266.23 o                         
   0   1  14       6142.63       6427.69       197.38 o                         
   1   1  14        328.77        404.61       114.75 o                         
  -1   2  14        169.34        158.91        92.22 o                         
   0   2  14       2129.13       2039.50       147.18 o                         
   1   2  14        482.33        399.60       124.87 o                         
   2   2  14        159.12        224.11       140.01 o                         
  -2   3  14       3386.78       3274.71       149.73 o                         
  -1   3  14        583.43        609.95       118.28 o                         
   0   3  14       1404.80       1527.48       159.95 o                         
   1   3  14        418.34        253.17       121.36 o                         
   2   3  14       3092.40       3065.21       209.21 o                         
   3   3  14        210.88         73.37       134.62 o                         
  -3   4  14       3153.19       3152.28       216.86 o                         
  -2   4  14       4409.36       4420.28       173.06 o                         
  -1   4  14       8215.55       8222.84       282.42 o                         
   0   4  14       6904.28       6839.35       264.34 o                         
   1   4  14       8646.48       8808.46       303.07 o                         
   2   4  14       4259.89       4104.39       229.13 o                         
   3   4  14       2763.67       2744.77       224.82 o                         
   4   4  14        318.51        374.60       123.88 o                         
  -4   5  14       1697.18       1800.06       160.53 o                         
  -3   5  14       1373.86       1662.45       206.91 o                         
  -2   5  14       1934.20       1982.10       219.16 o                         
  -1   5  14        855.92        804.62       140.26 o                         
   0   5  14       4436.62       4348.45       230.47 o                         
   1   5  14        600.65        569.48       141.65 o                         
   2   5  14       1396.45       1429.76       135.52 o                         
   3   5  14       1217.45       1123.05       185.65 o                         
   4   5  14       1621.65       1506.56       150.87 o                         
   5   5  14        158.75        200.15       154.98 o                         
  -5   6  14       1325.89       1677.53       198.56 o                         
  -4   6  14       4228.81       4556.51       228.08 o                         
  -3   6  14       2622.07       2921.01       197.17 o                         
  -2   6  14         83.98         32.20       233.80 o                         
  -1   6  14       2042.49       1907.89       271.19 o                         
   0   6  14       1037.04        953.43       149.78 o                         
   1   6  14       1683.73       1584.66       219.68 o                         
   2   6  14         83.63         50.72       144.92 o                         
   3   6  14       3255.75       3386.06       231.66 o                         
   4   6  14       4467.97       5072.21       215.49 o                         
   5   6  14       1091.14       1232.68       149.89 o                         
   6   6  14        320.26        436.33       141.53 o                         
  -6   7  14        260.27        488.36       155.50 o                         
  -5   7  14        177.34        284.42       161.46 o                         
  -4   7  14       3301.75       3083.90       232.03 o                         
  -3   7  14       1474.31       1216.87       236.23 o                         
  -2   7  14        971.94        840.65       209.88 o                         
  -1   7  14       2579.83       2007.07       192.25 o                         
   0   7  14       9171.55       9140.57       404.69 o                         
   1   7  14       2325.94       2272.91       198.16 o                         
   2   7  14        942.13        828.95       155.16 o                         
   3   7  14       1384.98       1432.21       214.85 o                         
   4   7  14       3193.26       3300.27       235.55 o                         
   5   7  14        213.91         64.53       158.35 o                         
   6   7  14        264.29        201.22       191.09 o                         
   7   7  14       2739.90       3649.07       407.10 o                         
  -6   8  14        157.79        248.41       163.69 o                         
  -5   8  14        447.12        172.18       152.43 o                         
  -4   8  14       2922.33       2839.72       237.56 o                         
  -3   8  14       3078.26       3322.22       305.68 o                         
  -2   8  14        461.08        271.19       218.41 o                         
  -1   8  14       2032.52       2053.19       315.93 o                         
   0   8  14         11.73          2.90       150.36 o                         
   1   8  14       1968.40       1347.20       259.73 o                         
   2   8  14        388.41         95.53       146.30 o                         
   3   8  14       3104.38       2929.96       268.84 o                         
   4   8  14       2593.90       2823.21       233.35 o                         
   5   8  14        425.07        427.35       169.27 o                         
   6   8  14        158.09         94.72       167.85 o                         
   7   8  14       2699.80       1945.97       400.11 o                         
  -5   9  14       1781.29       2034.80       263.45 o                         
  -4   9  14       3107.04       3388.71       290.78 o                         
  -3   9  14        358.39        518.52       200.53 o                         
  -2   9  14       2113.99       2251.34       278.91 o                         
  -1   9  14        337.17        506.87       213.11 o                         
   0   9  14        152.03        -28.94       340.09 o                         
   1   9  14        289.98         34.39       213.17 o                         
   2   9  14       1676.24        947.41       323.42 o                         
   3   9  14        331.51        448.11       165.94 o                         
   4   9  14       2871.02       2790.45       229.10 o                         
   5   9  14       1836.26       2007.85       394.05 o                         
  -3  10  14        321.57        475.92       206.08 o                         
  -2  10  14        789.79       1053.74       221.89 o                         
  -1  10  14       3301.35       3185.48       470.80 o                         
   0  10  14        112.33       -180.86       527.25 o                         
   1  10  14       3468.36       4074.08       422.08 o                         
   2  10  14        589.00       1028.39       306.55 o                         
   3  10  14        321.22        216.48       262.79 o                         
   0   1  15       7747.79       8441.50       319.98 o                         
   1   1  15        365.69        718.11       158.64 o                         
  -1   2  15       1331.90       1504.12       186.64 o                         
   0   2  15       2341.49       2367.00       258.48 o                         
   1   2  15       1575.00       1514.71       163.40 o                         
   2   2  15       3094.37       3209.43       208.92 o                         
  -2   3  15       1220.07       1286.24       183.00 o                         
  -1   3  15       2017.05       2388.25       209.58 o                         
   0   3  15       5088.11       4957.45       240.57 o                         
   1   3  15       1712.19       1750.57       174.80 o                         
   2   3  15       1371.49       1367.93       171.85 o                         
   3   3  15       1185.34        845.39       186.28 o                         
  -3   4  15        836.96        581.63       242.84 o                         
  -2   4  15        337.46        539.17       179.51 o                         
  -1   4  15        698.30        678.39       198.63 o                         
   0   4  15        339.64        177.62       131.40 o                         
   1   4  15        520.06        357.97       141.94 o                         
   2   4  15        442.96        282.51       149.33 o                         
   3   4  15        405.61        221.58       186.44 o                         
   4   4  15         21.22         68.95       140.25 o                         
  -4   5  15        414.90        244.58       147.24 o                         
  -3   5  15        478.94       -238.40       165.67 o                         
  -2   5  15        462.05        339.83       265.04 o                         
  -1   5  15        346.07        165.46       139.35 o                         
   0   5  15         29.85         49.16       143.75 o                         
   1   5  15        468.55        292.44       141.65 o                         
   2   5  15        596.56        576.49       154.90 o                         
   3   5  15        608.58        325.44       156.27 o                         
   4   5  15        328.31         82.57       146.92 o                         
   5   5  15        281.44        274.55       142.20 o                         
  -5   6  15       2234.11       2482.00       218.56 o                         
  -4   6  15       1669.38       1922.20       200.97 o                         
  -3   6  15       2595.61       2157.59       264.43 o                         
  -2   6  15        976.68        440.63       233.53 o                         
  -1   6  15         74.75        226.72       157.63 o                         
   0   6  15       1214.06       1477.05       185.73 o                         
   1   6  15        106.17        -12.29       151.01 o                         
   2   6  15       1207.78       1222.05       208.09 o                         
   3   6  15       2375.47       2603.48       221.41 o                         
   4   6  15       1913.69       1642.00       190.11 o                         
   5   6  15       2212.48       2512.73       361.79 o                         
   6   6  15       1295.72       1266.53       249.55 o                         
  -5   7  15        239.34        311.94       249.81 o                         
  -4   7  15         67.24         94.13       167.77 o                         
  -3   7  15       1226.27       1445.70       242.22 o                         
  -2   7  15         50.05       -339.08       226.06 o                         
  -1   7  15       1869.01       1199.38       242.73 o                         
   0   7  15       3944.11       3767.83       258.01 o                         
   1   7  15       1719.50       1396.88       181.71 o                         
   2   7  15        103.28         24.36       158.19 o                         
   3   7  15       1063.84       1282.66       181.57 o                         
   4   7  15         79.76        263.65       188.40 o                         
   5   7  15        279.84        254.74       215.10 o                         
   6   7  15       1306.88       1074.35       383.83 o                         
  -4   8  15         92.63        314.87       255.89 o                         
  -3   8  15        157.07        -25.43       277.45 o                         
  -2   8  15        503.50        549.77       301.29 o                         
  -1   8  15       3156.21       2345.75       380.79 o                         
   0   8  15        585.71        445.44       294.57 o                         
   1   8  15       3464.14       3430.44       276.38 o                         
   2   8  15        387.12        274.94       182.01 o                         
   3   8  15         59.68        195.28       191.37 o                         
   4   8  15         88.90        207.65       186.20 o                         
  -2   9  15        115.63        229.21       276.51 o                         
  -1   9  15        383.70         -7.53       287.51 o                         
   2   9  15        157.47        778.21       296.73 o                         
   0   0  16      12023.69      12031.23       655.60 o                         
   0   1  16        194.97        774.36       180.52 o                         
   1   1  16       1063.78       1606.16       198.70 o                         
  -1   2  16        311.65        685.14       173.28 o                         
   0   2  16          8.22        301.75       199.86 o                         
   1   2  16        616.92       1051.88       480.61 o                         
   2   2  16        353.56        114.88       185.86 o                         
  -2   3  16       1325.72       1634.57       245.96 o                         
  -1   3  16       3184.51       3308.22       287.29 o                         
   0   3  16       1219.30       1693.41       245.66 o                         
   1   3  16       2993.19       3072.90       287.46 o                         
   2   3  16       1510.96       1676.32       191.58 o                         
   3   3  16       1097.09        957.50       172.76 o                         
  -3   4  16        424.79        313.68       192.84 o                         
  -2   4  16       2671.81       2681.18       417.19 o                         
  -1   4  16        314.23        661.12       225.06 o                         
   0   4  16       2060.87       2055.18       263.24 o                         
   1   4  16        282.87        488.23       228.01 o                         
   2   4  16       2907.18       2896.98       226.74 o                         
   3   4  16        447.24        370.51       169.50 o                         
   4   4  16        160.22       -201.50       197.19 o                         
  -4   5  16       1245.39        648.48       163.49 o                         
  -3   5  16       1259.38        893.51       211.35 o                         
  -2   5  16       2429.03       2271.80       371.65 o                         
  -1   5  16        484.50        531.46       202.77 o                         
   0   5  16       1763.77       2199.56       258.68 o                         
   1   5  16        479.89        641.69       168.44 o                         
   2   5  16       2393.34       2425.24       251.85 o                         
   3   5  16       1354.66       1290.14       209.20 o                         
   4   5  16       1157.29        799.74       243.92 o                         
   5   5  16        673.18        759.74       278.75 o                         
  -4   6  16       1483.99       1321.80       246.49 o                         
  -3   6  16       2198.97       1846.63       343.67 o                         
  -2   6  16        176.32       -361.14       329.53 o                         
  -1   6  16       1248.69       1406.09       309.57 o                         
   0   6  16          1.87        206.40       249.94 o                         
   1   6  16       1042.86       1059.80       209.91 o                         
   2   6  16        203.01        117.62       173.56 o                         
   3   6  16       2261.85       2129.69       243.05 o                         
   4   6  16       1495.93       1407.17       356.34 o                         
  -2   7  16        835.46        504.20       312.58 o                         
  -1   7  16        688.96        233.09       289.70 o                         
   0   7  16        374.00        460.20       264.72 o                         
   1   7  16        433.52        404.16       191.51 o                         
   2   7  16        965.82       1059.97       397.87 o                         
   0   1  17        122.21        537.94       222.24 o                         
   1   1  17          1.43        359.08       243.11 o                         
  -1   2  17        416.04        483.13       300.83 o                         
   0   2  17         45.01        261.64       209.78 o                         
   1   2  17        478.88       1000.17       342.99 o                         
   2   2  17        624.20        808.20       357.33 o                         
  -1   3  17        616.04        604.65       296.69 o                         
   0   3  17          8.48        159.73       302.79 o                         
   1   3  17        491.78        781.98       311.18 o                         
   2   3  17        613.16        648.62       301.12 o                         
  -1   4  17       3008.10       2646.89       379.34 o                         
   0   4  17         57.50        365.41       297.16 o                         
   1   4  17       2981.28       3058.28       410.36 o                         
   2   4  17       1469.56       2095.51       390.94 o                         
                                                                                
